# Supplementary material for: Impaired humoral immunity to BQ.1.1 in convalescent and vaccinated patients
Source: Nat Commun. 2023 May 19;14:2835. doi: 10.1038/s41467-023-38127-y (PMC10199003; doi:10.1038/s41467-023-38127-y)
Supplement: Supplementary file 4 — Source Data [file 41467_2023_38127_MOESM4_ESM.xlsx]

## Sheet: Figure 1c
Numbers of participants of the respective age are given in columns B and C.
Age	Female	Male
18	6	7
19	8	3
20	10	7
21	7	8
22	13	8
23	13	12
24	15	12
25	16	9
26	7	14
27	10	7
28	8	11
29	11	5
30	13	13
31	9	6
32	16	17
33	12	12
34	4	14
35	10	14
36	11	15
37	5	12
38	9	9
39	11	4
40	8	9
41	10	10
42	7	7
43	14	10
44	7	9
45	13	10
46	8	10
47	12	8
48	7	6
49	7	6
50	14	13
51	8	17
52	12	12
53	8	8
54	13	11
55	9	13
56	5	9
57	10	11
58	8	17
59	14	13
60	9	18
61	16	17
62	11	11
63	8	11
64	13	9
65	12	8
66	6	10
67	10	12
68	14	13
69	7	12
70	8	8
71	12	10
72	5	9
73	14	10
74	10	10
75	6	9
76	9	11
77	3	7
78	7	9
79	11	12
80	9	9
81	8	8
82	13	9
83	12	12
84	4	12
85	3	5
86	4	7
87	7	4
88	3	1
89	1	2
90	4	4
91	4	0
92	0	2
93	1	0
94	0	2
95	0	1
96	0	0
97	1	0
98	1	0
99	0	0
100	0	0

## Sheet: Figure 1d
Participants with preconditions.
Pie chart			Bar chart
	%			%
Precondition	907		Psychiatric	1.32
No precondition	482		Infectious	2.1
NA	23		Other	2.1
			Autoimmune	2.76
			Transplanted	4.19
			Hematological	4.75
			Gastrontestinal	6.07
			Nephrological	9.27
			Neurological	10.38
			Endocrinological	15.23
			Pneumological	15.45
			Neoplastic	24.39
			Cardiovascular	52.32

## Sheet: Figure 1e
Participants with drug immunosuppression.
	n
Drug immunosuppression	192
No drug immunosuppression	1186
NA	33

## Sheet: Figure 1f
COVID-19 vaccination status.
Pie chart
	%
Vaccinated	94.4
Not vaccinated	5.24
NA	0.35
Bar chart
Number of recieved shots	Vaccinated according to COVID-19 recommendations (%)	Not vaccinated according to COVID-19 recommendations (%)	NA (%)
1	0.15015	2.3	0
2	4.87988	8.7	1.2012
3	41.5165	15	1.05105
4	24.6997	0	0.15015
>4	0.45045	0	0

## Sheet: Figure 1g
Previous SARS-CoV-2 infections / total spike antigen contacts.
Previous SARS-CoV-2 infections
Number of previous infections	0	1	2	3	NA
%	54.29	41.03	3.9	0.35	0.43
Number of antigen contacts
Number of previous Spike-Ag contacts	0	1	2	3	4	>4
%	2.62225	2.69313	6.59107	36.7116	42.4522	8.36286

## Sheet: Figure 2a
Spike-IgG seroprevalence.
All participants: Spike antibodies
	%
Positive	95.6
Negative	4.4
Spike negative participants: Drug immunosuppression
	%
Immunosuppression	27.87
No immunosuppression	72.13
Reported contacts to Spike-Ag (Infection or vaccination)
Number of previous Ag-contacts	%
0	31.82
1	29.55
2	6.82
3	22.73
4	6.82
5	2.27

## Sheet: Figure 2b
S-IgG levels (BAU/ml) stratified by indicated factors. Values are given per participant.
	Sex			Age				Pre-conditions			Drug immunosuppression			Number of Ag-contacts
	Female	Male		18-30	31-60	>60		Yes	No		Yes	No		0	1	2	3	4	>4
	10900	201		4.81	201	10900		201	10900		4.81	10900		4.81	4.81	1890	201	10900	1750
	6840	761		2560	6840	4.81		4.81	761		1040	761		4850	4.81	4.81	761	6840	2920
	1890	4.81		16900	761	962		4.81	962		3290	4.81		216	4.81	8400	2560	962	13800
	16900	4.81		4.81	1890	1490		1490	4970		362	962		4.81	4.81	6580	16900	1490	3840
	4970	962		4950	115000	2010		1890	219		4.81	1490		34486	4.81	497	219	115000	22200
	219	1490		1220	4970	219		2560	4.81		1520	1890		1170	4.81	4040	1040	2010	7090
	1750	2560		1520	1040	3290		115000	1710		8390	2560		148	44641	9460	1710	4970	26100
	4.81	115000		28600	362	1750		16900	4950		6580	115000		4.81	4.81	334	696	3290	1260
	1710	2010		497	4.81	1710		2010	1220		2070	16900		4.81	210	7240	913	362	4.81
	4950	1040		20700	696	8390		1040	8400		555	2010		4.81	265	2060	1300	1220	498
	2920	3290		216	2920	6580		3290	913		140	4970		101	4.81	811	1520	8390	1860
	1220	362		1570	8400	4850		1750	4850		13800	219		4.81	293	395	375	2070	199000
	8390	4.81		334	913	2070		362	12700		4040	1750		373	2300	324	1570	12700	2880
	2070	696		1220	1300	1530		4.81	28600		8130	4.81		4.81	625	4.81	1120	28600	708
	28600	8400		2060	12700	501		696	5930		1950	1710		4.81	862	2250	213	5930	52600
	11700	913		18500	5930	30100		1300	11700		7100	4950		941	428	145	172	11700	3140
	1530	1300		1890	11700	375		1520	1530		4120	2920		1600	951	750	1570	1530	2060
	501	1520		1760	555	1840		8390	1570		258	1220		392	692	1230	1450	501	26300
	30100	6580		2670	140	4810		6580	20700		4980	8400		4.81	358	572	3160	30100	262
	375	4850		869	1570	4040		2070	1120		4950	913		12700	141	113	1220	555	1930
	555	12700		4.81	1120	9460		501	216		2250	1300		103	4.81	392	7100	20700	1150
	140	5930		1980	13800	7330		30100	7330		502	4850		1150	4.81	390	4120	1840	4100
	20700	1570		2390	3840	8130		375	1220		750	12700		4870	4.81	6020	1620	4810	21400
	1840	497		1800	213	1450		555	811		1230	28600		4.81	1860	1940	1200	7330	11300
	13800	1120		1120	172	22200		140	395		6750	5930		190	813	932	18500	8130	4.81
	3840	4810		390	5690	3160		497	1620		340	11700		519	4.81	893	4510	5690	3340
	172	213		15100	925	8350		1840	18500		248	1530		4.81	124	1390	1760	3890	13400
	4040	216		831	3890	1130		13800	4510		1790	501		4.81	4.81	175	2690	2880	6140
	7330	1570		7040	7240	4870		3840	1760		1350	30100		996	995	1640	1920	1950	1530
	3890	9460		1150	2880	258		4810	7090		498	375		474	4.81	2610	258	8350	1050
	22200	8130		21100	811	911		213	1630		4.81	1570		4.81	2240	1090	911	1130	1400
	3160	5690		604	1950	625		172	2690		2400	497		516	4.81	199	625	18500	19500
	1950	925		2570	395	26100		4040	1920		1550	20700		44736	4.81	1570	1760	2280	2790
	1130	1450		2630	324	1760		1570	4870		530	1120		4.81	3480	379	185	1890	9580
	7100	334		6090	7100	145		9460	4.81		1860	1840		4.81	948	679	502	1630	80800
	18500	7240		2670	4120	1720		8130	1750		448	3840		4.81	1070	11600	24500	4870	5550
	2280	1220		10700	18500	1750		5690	24500		199000	4810		4.81	1080	2330	2670	4980	881
	1620	2060		4.81	2280	185		925	2670		2250	213			633	495	869	4950	11100
	1200	2880		175	1620	12100		1450	869		2370	216				352	6750	10100	1680
	1890	811		5370	1200	750		3890	4.81		3680	172				304	7130	15200	5840
	4510	8350		786	4510	1230		334	13100		3310	1570				204	248	1920	1800
	7090	395		2010	7090	6750		22200	1410		708	7330				237	1790	1720	17500
	4.81	324		2420	4.81	340		3160	6210		2410	5690				1930	1860	1750	8320
	2690	4120		4950	1630	1410		7240	1260		7200	925				303	1350	12100	5680
	1920	18500		1810	2690	4.81		2060	1980		14400	1450				283	1100	340	33800
	4.81	1760		4250	1920	585		2880	21600		936	3890				157	727	4910	27400
	15200	1630		254	4.81	2070		1950	1860		12700	334				135	1860	8020	28200
	1920	4870		1420	4980	1100		8350	5860		9200	22200				4530	177	13100	17100
	1760	258		1090	4950	498		324	498		1810	3160				691	4.81	1410	167000
	750	4980		199	2250	1860		1130	1280		3920	7240				1030	1280	6210	5060
	24500	911		18300	10100	12300		7100	1630		1270	1220				4850	530	1980	4550
	2670	4950		1570	15200	530		4120	2390		4.81	2060				202	1550	21600	20200
	7130	2250		4.81	1920	1860		18500	1800		4100	2880				907	1630	5860	843
	13100	10100		1590	502	5310		2280	1790		595	811				431	1430	585	4790
	1260	625		604	24500	3490		1200	1120		21400	8350				4.81	448	2070	690
	1980	26100		1570	572	199000		1890	390		44641	395				381	12800	6980	558
	1860	145		1170	4910	2250		4.81	15100		4.81	324				1380	2390	2400	5530
	727	1720		1620	8020	148		258	1990		4.81	1130				133	1800	36000	1550
	498	1750		1990	7130	1630		4980	1160		5480	18500				4.81	1790	5090	1360
	6980	185		1160	13100	3680		911	7040		246	2280				1880	1120	5240	5950
	1860	502		6140	248	1140		4950	1150		4.81	1620				1950	1990	1550	28900
	4.81	12100		1770	1260	124000		2250	1440		1200	1200				4430	1160	12300	38400
	1550	1230		1450	1790	2880		10100	728		4.81	18500				207	831	5310	2740
	12300	869		1530	21600	3310		625	21100		728	1890				389	478	15100	38100
	1630	6750		1790	1860	2600		15200	4.81		3340	4510				734	578	5500	34700
	392	572		6640	5860	678		1920	604		18300	1760				1170	15700	3490	8260
	1430	4.81		2330	1350	708		26100	2570		4.81	7090				804	2370	2250	7410
	448	340		941	727	7530		1760	2630		216	4.81				236	7040	3680	5940
	12800	4910		1730	6980	7200		145	2010		36800	1630				337	1150	1140	2360
	1790	8020		1860	34486	254		1720	1940		861	2690				1600	1630	124000	1830
	1120	1410		7620	4.81	8850		185	6090		1450	1920				1170	678	3310	1880
	390	248		1440	177	327		502	2670		556	4870				2730	1440	2600	3480
	15100	6210		5090	2400	52600		12100	10700		4.81	4.81				15500	728	2250	3260
	5500	1790		204	36000	3140		750	2550		1050	911				321	604	21100	8440
	1990	21600		5120	5090	659		1230	7820		1600	10100				322	2570	7530	30500
	1170	5860		1720	5240	16700		6750	16700		1400	625				998	2630	6090	5760
	3490	1350		1320	113	2060		572	893		167	15200				1350	2010	2670	1660
	1160	4.81		426	1550	4.81		340	1700		1120	1920				4770	1800	10700	5770
	831	585		4020	4.81	1700		4910	2010		1340	26100				10400	2410	2550	34400
	578	2070		2040	1280	1980		8020	1390		1330	1760				918	924	14400	165
	199000	1100		12500	1550	4440		7130	175		183	145				362	7820	8850	18400
	2250	34486		862	1630	12700		248	5370		1770	1720				871	254	9580	1970
	15700	177		3980	392	6000		1790	249		293	1750				1970	2020	6100	8090
	148	2400		709	1430	26300		1350	957		1600	185				1400	327	4.81	14700
	7040	36000		5370	448	1600		4.81	786		5660	12100				912	659	1700	37100
	1630	5090		1570	12800	162000		585	786		8930	24500				4.81	16700	1980	4250
	1140	5240		1810	1790	8390		2070	345		3590	2670				2290	4440	2010	5470
	678	113		433	5500	3130		1100	2010		9580	869				1280	1750	1760	1230
	2250	4.81		937	1990	786		727	2420		1300	572				4950	284	12700	8100
	708	1280		4530	1170	337		6980	4950		34800	4.81				979	936	5370	63300
	4.81	530		4280	1160	262		34486	9060		5550	4910				3530	249	6000	11100
	604	1550		691	478	649		1860	1930		3980	8020				8800	957	2890	6990
	2630	1860		5680	578	629		4.81	4250		2810	7130				849	3130	162000	2050
	2010	2390		2110	15700	11600		177	1640		1680	13100					337	8390	1920
	7530	1800		2010	2370	3020		2400	254		6180	1410					4570	786	5680
	6090	5310		572	1440	1400		36000	2370		4.81	6210					1390	9200	152
	2410	478		9660	2250	1680		5090	5480		771	1260					345	3530	10100
	2550	2370		1030	728	3920		5240	1090		1090	1980					2250	786	675
	924	1150		14300	4.81	1020		113	10900		3140	21600					653	7030	10100
	14400	3680		2380	2010	27700		1550	1290		22600	1860					2010	649	27000
	8850	124000		197	6020	89400		4.81	6020		1850	5860					629	2420	3120
	327	2880		2370	1940	1980		12300	4.81		167000	4.81					4950	9730	12000
	2060	3310		1320	1800	21400		530	379		1870	585					1400	11600	2670
	1980	2600		5440	2410	1770		1550	679		690	2070					1810	3020	26100
	1760	1440		5460	2550	572		392	1570		705	1100					1020	1680	36400
	284	728		7530	924	7160		1430	1170		938	727					2060	3920	1630
	12700	21100		5230	7820	7690		1860	413		1410	6980					89400	9060	580
	5370	2570		358	14400	4830		448	11600		4.81	34486					1930	1980	225
	2890	6020		665	2020	5770		12800	265		1720	1860					1270	4250	33600
	1600	1940		1650	9580	707		5310	4.81		575	177					4.81	1770	4950
	786	1800		1420	932	4.81		5500	1620		1240	36000					595	5360	140
	9200	2670		1040	893	30400		1170	1990		1610	5090					572	7690	925
	337	10700		1000	6100	29700		3490	16100		25500	5240					7160	4830	7200
	3530	7820		5530	1750	911		831	6140		1730	113					780	707	27700
	786	7200		1770	2010	1300		478	1770		1190	4.81					5280	4.81	3620
	7030	254		9970	1760	7320		578	1530		20500	1280					5770	33300	622
	653	2020		906	284	1360		199000	4.81		4870	12300					30400	4.81	464
	2010	52600		2010	1390	1280		2250	1710		3980	1550					1360	21700	5790
	4950	3140		1000	936	441		15700	4380		4.81	1630					254	29700
	1150	9580		8630	249	1280		148	19500		746	392					441	911
	3020	659		22000	2890	5480		2370	6640		3460	1430					1420	1300
	3920	932		1730	957	38000		1630	2330		125	12800					5480	7320
	27700	16700		2650	9200	1540		3680	1270		7250	2390					4900	1280
	89400	893		938	4.81	4.81		1140	756		1010	1800					1200	2370
	4.81	6100		296	3530	1320		124000	1850		404	5310					10900	1280
	4100	4.81		1360	7030	246		2880	1600		6010	1790					1290	38000
	21400	1700		5900	4570	15100		3310	2650		1310	1120					6020	1540
	1640	4440		1100	1390	4.81		2600	770		130	390					7400	1320
	1770	1750		360	345	4670		678	352		1840	15100					964	246
	780	2010		1920	2250	3120		2250	252		6190	5500					1590	15100
	707	1390		7520	653	4900		708	2790		1340	1990					4.81	4.81
	4.81	4.81		1500	1930	1200		7530	1970		2130	1170					604	4670
	4.81	936		7000	1150	10900		6020	850		784	3490					413	3120
	11300	175		1000	9730	4.81		1800	1440		882	1160					1620	2930
	29700	6000		907	2060	728		2410	5090		295	831					1990	728
	911	26300		5640	9060	2470		924	4260		1800	478					1160	2470
	1300	249		10200	1930	964		7200	625		1970	578					602	18300
	7320	957		10600	1270	3080		14400	204		113	15700					861	2910
	254	162000		2740	4.81	4.81		254	2460		4.81	148					1450	216
	2370	8390		1610	4100	216		2020	1720		265	7040					816	1570
	1420	3130		582	595	13400		8850	12300		4.81	1150					378	1170
	1280	4.81		660	1640	265		327	10300		116	1630					1710	36800
	2610	4570		2940	44641	4.81		52600	1210		4.81	1140					1600	16100
	4.81	262		2850	5360	16100		3140	1040		214	124000					167	14900
	1540	1390		1190	780	14900		9580	392		2020	2880					796	324
	1090	345		431	5280	324		659	575		880	678					1340	1770
	246	2250		1940	33300	1930		932	2420		1210	1440					1270	1930
	15100	649		5390	4.81	4.81		2060	4020		139000	2250					756	556
	4.81	629		9420	11300	4.81		6100	2040		1170	728					2650	4.81
	4.81	2420		1590	21700	4950		4.81	12500		1130	21100					770	4.81
	4670	1930		8260	2370	1400		1980	434		1350	4.81					1730	4950
	1200	9730		30300	2610	183		4440	14900		15500	604					252	2110
	2930	11600		28500	4.81	1770		1750	1930		557	2570					1860	1790
	728	1400		20500	4.81	293		1760	780		5740	2630					850	4380
	2470	1680		7780	2930	2790		284	709		18400	2010					1440	1120
	1290	1810		228	1290	8930		4.81	2800		8090	7530					3590	25800
	1570	1020		1080	3340	850		936	156		263	6020					634	6640
	4.81	2060		4090	6020	22600		12700	1570		16500	1940					5750	1330
	3080	9060		4160	7400	634		6000	433		4890	6090					1700	183
	1590	1930		4060	379	304		26300	2270		4.81	1800					1950	1770
	2910	1270		3090	2910	6160		2890	13100		1730	2670					1210	1320
	4.81	1980		1950	679	1210		1600	22000		3730	10700					11800	6480
	13400	595		20500	373	11800		162000	937		289	2550					1270	1850
	1570	4250		8520	4.81	575		8390	4530		1580	924					1720	5660
	4.81	44641		5360	210	1270		3130	4280		1260	7820					6780	2790
	413	572		12100	413	1300		9200	8320		1330	254					2420	8930
	265	5360		1290	36800	80800		4.81	1140		948	2020					1130	1970
	1160	7160		4430	11600	1130		337	691		4940	8850					2040	7620
	602	7690		36300	602	22900		3530	2300		3170	327					1140	5090
	14900	5280		3620	861	8070		7030	428		1500	52600					1030	4260
	6140	4830		3610	556	1140		4570	210		5680	3140					434	22600
	1930	5770		389	816	34800		262	2110		2620	9580					1790	5120
	1530	33300		5730	378	1030		1390	2010		453	659					735	1890
	556	21700		10600	4.81	38400		2250	9660		675	932					648	6160
	378	30400		2050	1710	1790		653	567		464	16700					14900	2460
	4.81	1360		2360	1050	735		649	1030		10100	2060					1930	1720
	4.81	1280		1880	1600	933		629	2600		35000	893					1390	530
	1050	441		1490	167	14900		1930	1920		375	6100					3980	12300
	4.81	5480		2410	2110	5010		1150	319		2000	4.81					780	1320
	1600	38000		3480	4380	10600		9730	3000		4.81	1700					709	10300
	167	4.81		265	1120	600		11600	11700		563	1980					615	1040
	4380	1320		1300	796	881		3020	14300		783	4440					5370	426
	796	199		4980	1340	1390		1400	7670		3120	1750					2800	575
	1340	3120		4.81	19500	1280		1680	7220		14700	2010					156	1300
	2330	4900		2030	25800	283		1810	2380		4.81	1760					3670	5800
	293	10900		1720	1330	2800		3920	197		1410	1390					1810	4020
	2650	4.81		5030	1270	1760		1020	368		3200	4.81					1190	22900
	770	3340		1330	1320	3670		2060	3570		302	175					1310	12500
	1730	101		19400	495	3790		27700	24700		5630	5370					433	8070
	2790	18300		2880	6480	135		89400	5060		4.81	6000					13100	34800
	352	6020		804	756	1500		1270	2620		580	26300					173	4470
	252	7400		587	1850	1310		1980	2990		225	249					937	38400
	2790	964		337	1600	17500		4.81	1320			1600					654	7660
	8930	379		1310	2650	13100		4100	4550			957					1140	933
	1970	216		1210	770	173		595	2460			162000					771	5010
	2300	604		404	2790	801		21400	5440			8390					210	10600
	304	679		2470	352	4.81		1770	7530			3130					1090	600
	204	373		1440	252	1160		44641	297			786					2310	13200
	1890	210		1680	5660	1130		572	5230			4.81					1130	2810
	6160	1170		5910	1970	7790		5360	665			337					572	1280
	2460	36800		13800	4260	379		7160	141			3530					541	22000
	1700	11600		1970	2300	7450		780	558			786					379	1760
	12300	4.81		2730	625	27400		7690	4860			7030					9660	1570
	1320	1620		4.81	3590	12700		5280	1000			4570					567	3370
	1950	1990		4250	1890	28200		4830	1270			262					2500	3790
	10300	16100		1180	237	141		5770	7600			1390					141	56000
	1210	324		8950	2460	951		707	5530			345					1920	1500
	1040	1770		724	5750	319		4.81	1770			2250					319	2270
	392	861		322	1930	4.81		33300	9970			653					4.81	6180
	575	1450		8370	530	13100		4.81	906			649					13100	21700
	6780	816		6860	1700	1580		21700	1740			2010					1580	22000
	2420	1710		4770	9580	536		30400	2010			629					536	801
	5800	4950		1970	12300	38900		29700	1550			1930					22000	4280
	4020	1400		1000	1950	1680		911	1000			4950					38900	1160
	12500	2110		7800	10300	316		1300	22000			1150					1680	2300
	862	1790		1600	1040	17100		7320	1730			9730					6550	2110
	38400	1120		11100	392	2590		1360	490			11600					4.81	2010
	1790	19500		7710	303	6550		1280	7070			3020					197	3140
	735	25800		5500	1720	7670		441	5900			1400					1850	7790
	7660	6640		2730	6780	4.81		1420	1100			1680					1870	1900
	933	1330		626	2420	2360		1280	4.81			1020					368	7450
	5550	1270		3450	5800	1720		2610	1970			2060					2480	2600
	5010	183		362	434	167000		4.81	360			27700					3570	3000
	10600	1770		10800	4470	5690		38000	28900			9060					2620	11700
	1930	941		2520	7660	5060		1540	7520			89400					1320	494
	881	1320		4890	648	37000		4.81	30900			1930					893	14300
	3980	495		4250	5550	4550		1320	1500			1980					2460	316
	1280	6480		2960	1930	893		246	7000			4250					7530	2590
	283	756		3550	13200	2460		15100	103			1640					297	7670
	615	1850		5270	2810	20200		199	1000			1770					257	7220
	22000	1600		2030	780	843		4.81	907			572					843	2380
	5370	5660		1730	615	4790		4.81	1600			5360					665	1960
	11100	1860		35600	22000	843		4670	5640			7160					705	22600
	3670	7620		1960	156	4900		3120	10200			780					1040	2360
	1680	850		6990	11100	22500		4900	10600			7690					1270	1720
	1570	1440		912	1680	705		1200	1860			5280					1810	5690
	1810	5090		3170	157	5870		2930	1810			4830					1000	21100
	3370	4260		1920	3370	1270		4.81	813			5770					183	2370
	3790	22600		1500	1190	3690		728	7070			707					3010	24700
	135	625		729	5840	3010		2470	701			11300					2650	37000
	1190	3590		1460	1800	490		3340	582			21700					938	2990
	5840	634		4160	56000	280		101	4750			30400					490	2460
	56000	5120		1450	2270	5950		18300	2910			29700					7070	11900
	1310	237		1450	6180	1200		1570	1050			911					296	5440
	433	5750		2000	21700	1410		7400	3110			1300					5900	5460
	173	1720		2170	22000	4.81		964	19800			7320					280	5230
	4280	1930		12000	654	4.81		3080	660			254					1200	1650
	8320	530		14200	8320	202		1590	18200			1280					1100	1420
	1160	9580		1940	1140	30900		2910	907			441					1370	4860
	2300	426		1960	771	38400		4.81	8180			2370					1410	4900
	428	11800		1370	2300	2750		216	2940			1420					7520	22500
	210	303		1660	428	1600		13400	5800			1280					30900	5870
	2110	1270		9940	210	1650		604	5130			2610					1720	1000
	2010	1720			1090	1770		373	1570			4.81					907	2040
	2310	1300			2310	357		4.81	431			38000					1600	7600
	572	80800			3140	400		210	5390			1540					1570	1770
	1900	1130			541	575		36800	1970			4.81					6200	9970
	7450	22900			1900	1240		1160	18000			1090					1770	906
	9660	2040			33800	874		602	34700			1320					357	1740
	27400	8070			567	1520		14900	6170			15100					3410	2010
	567	1140			2500	509		324	5880			199					575	1220
	12700	34800			2600	4750		1930	1590			4.81					1940	8630
	28200	1030			1920	14200		861	8260			4670					1240	22000
	141	434			692	25500		1450	323			3120					874	3690
	4.81	4470			3000	15200		556	30300			4900					1520	1730
	1580	648			11700	155		816	28500			2930					526	5580
	11700	14900			494	1730		4.81	7410			10900					1180	1970
	494	600			22000	38100		1050	20500			2470					1810	360
	536	13200			7220	2460		4.81	7780			1290					701	4.81
	38900	1390			1960	899		1600	1800			101					582	1920
	1680	2810			22600	1120		4950	228			6020					14200	1500
	6550	780			1850	1660		1400	8190			1570					1050	1970
	4.81	709			1870	3710		167	523			7400					660	2600
	7220	2800			368	53900		2110	4090			964					155	2750
	2380	1760			2480	781		1790	4160			4.81					1730	7000
	2360	156			21100	1530		1120	688			3080					5800	1000
	197	157			3570	4870		796	133			379					1050	5640
	1870	1800			24700	3980		1340	1920			1590					1190	10200
	368	1500			2620	1900		25800	1030			13400					20500	10600
	5690	2270			2990	4.81		1330	2920			604					1570	1650
	21100	6180			2460	910		183	314			679					1940	1140
	3570	17500			11900	17900		1770	4.81			1570					1970	1710
	2370	13100			4850	523		293	1880			4.81					899	400
	5060	21700			297	688		941	1900			210					5890	509
	2620	22000			257	14700		1320	1950			1170					1120	1610
	2990	937			141	746		495	5360			413					323	7070
	1320	4530			690	82700		6480	1880			11600					3710	18500
	4550	801			558	5940		1730	8050			265					781	4750
	893	4.81			4860	485		2790	1290			4.81					5690	25500
	2460	654			2040	3810		5660	832			1620					385	2910
	843	1140			7600	1370		8930	20400			1990					7780	15200
	11900	771			1740	3110		1860	1980			1160					910	3110
	5440	691			1220	1080		7620	18000			16100					8190	19800
	5460	5680			1810	2800		22600	2310			602					9620	18200
	4850	1090			1550	1810		2300	3620			14900					1080	8180
	5230	1130			183	884		3590	389			6140					4090	2940
	843	3140			7070	125		634	1330			324					4350	5450
	665	541			5580	8330		304	4730			1770					4160	5130
	141	7790			1370	4.81		5120	2690			1930					2370	2850
	1420	379			1970	1010		1890	3510			1530					746	5390
	558	33800			28900	404		6160	5730			816					1920	2460
	4860	1030			1970	955		237	10600			378					3460	18000
	22500	2500			2600	7420		1930	3180			4.81					485	1660
	1040	951			4.81	1310		530	372			1710					4060	9420
	5870	2600			4.81	130		1700	2050			4.81					3110	6170
	1000	1920			1720	2550		9580	2360			4950					1030	5880
	2040	692			103	3420		1320	20300			2110					3090	3540
	1270	319			1150	1470		1950	1830			1790					314	1590
	5530	13100			1570	784		426	702			4380					2800	30300
	1770	3000			6200	13400		11800	1880			796					651	28500
	9970	22000			1140	3510		303	1750			19500					1900	53900
	1740	14300			1710	29500		1270	113			25800					393	20500
	1550	316			3410	2230		1720	1490			6640					5360	1530
	1000	17100			1940	1670		1300	734			2330					1880	3980
	8630	2590			1860	1740		80800	519			1270					8050	1900
	22000	7670			526	1100		6780	4170			941					4.81	9340
	1730	1960			1180	166		5800	1520			1320					1290	1800
	2650	22600			1810	882		1130	1350			495					1460	17900
	938	1720			813	7870		22900	5110			6480					6010	523
	490	1850			7070	2230		862	4670			756					1310	7590
	7070	167000			701	122		8070	1300			1850					2550	18000
	5580	2480			18500	2020		1140	4430			2650					832	4.81
	5900	24700			2910	95700		1030	4980			770					1980	6530
	280	37000			1050	14000		4470	1030			1730					1470	688
	5950	20200			3110	4580		1790	2520			2790					18000	14700
	1200	2460			19800	295		735	1020			352					6190	7090
	1100	7530			18200	1780		7660	334			252					2130	82700
	1410	4790			907	1800		933	1720			2790					1330	3810
	1970	297			8180	1300		648	1340			1970					4730	1370
	28900	257			5800	12100		5550	124			1860					5730	1760
	38400	358			5450	333		5010	2850			7620					166	2920
	1500	1650			1050	1930		10600	34900			850					1440	1080
	2600	690			5130	6950		600	5330			1440					702	4950
	4.81	4900			20500	1410		881	715			5090					5360	1810
	4.81	705			1570	1350		13200	529			4260					1920	20500
	1720	7600			1970	1100		1390	3740			22600					122	884
	103	906			18000	4.81		3980	30900			2300					1920	8520
	907	2010			5890	4.81		2810	4.81			625					2020	125
	1600	1220			34700	5110		1280	1100			634					14000	7250
	10200	1810			6170	365		283	2880			304					585	12100
	6200	183			5880	684		615	5760			204					252	8330
	10600	3690			3540	2060		22000	1660			5120					1610	1010
	1140	3010			323	16700		5370	1830			1890					1750	404
	1770	296			7410	705		1760	11500			6160					113	955
	400	1360			4.81	5970		11100	5310			237					1490	7420
	3410	1370			381	457		3670	4140			2460					333	130
	575	4.81			5690	22500		1680	804			5750					4170	36300
	1860	360			385	334		157	587			1720					1520	20400
	509	4.81			9340	1150		1810	3080			1930					4.81	3420
	526	1920			1800	382		3370	474			530					1990	1840
	1610	202			8190	30500		3790	1380			1700					4.81	1340
	1180	7520			9620	116		135	1310			12300					1350	2310
	1810	30900			4350	1340		1190	1230			1320					5110	2650
	14200	1970			7590	1540		5840	19000			1950					365	3610
	25500	2750			18000	939		1800	446			10300					4670	784
	2910	7000			1380	1890		56000	2500			1210					265	13400
	15200	1000			4.81	34900		1500	4200			1040					1300	2690
	3110	1150			190	1240		1310	2470			426					705	12800
	19800	1570			6530	3740		6180	737			11800					1030	3510
	660	5640			2370	33100		17500	5830			392					2520	10600
	18200	1650			7090	4.81		173	1270			575					1850	3180
	907	1710			133	28300		21700	1440			303					334	29500
	8180	2740			1920	690		801	3540			1270					1150	854
	155	357			3460	1660		4.81	1680			1720					1720	2230
	5450	1940			1030	40800		654	5910			80800					5030	1670
	1050	1240			1760	3160		771	1820			6780					382	372
	5130	874			2920	1830		1160	13800			2420					116	1740
	1190	1520			314	6330		1090	1970			5800					939	2050
	20500	813			4.81	5770		2310	1310			1130					715	1100
	431	7070			651	214		1130	1760			4020					529	882
	2460	701			1880	994		572	4.81			22900					3740	20300
	899	582			1900	5390		3140	16400			2040					4.81	7870
	5890	18500			4950	1260		541	34400			12500					1100	2230
	1120	4750			393	2020		7790	2570			862					2880	95700
	9420	1050			7250	474		1900	484			8070					28300	4580
	6170	2940			1880	1380		379	1360			1140					690	295
	5880	1730			8050	1800		7450	1970			1030					630	1780
	3540	5800			1460	981		33800	4.81			434					6330	20600
	1590	2850			6010	117		27400	4250			4470					1200	1800
	8260	1570			832	370		12700	1150			38400					5390	1300
	323	1940			207	23400		28200	961			1790					587	1970
	28500	5390			20400	2910		2500	321			735					1230	12100
	53900	1970			1840	2580		141	1180			7660					2220	1930
	781	38100			1980	1270		951	1990			933					117	4280
	4.81	18000			18000	1820		4.81	8950			648					370	6950
	1530	34700			6190	3540		13100	724			14900					446	1410
	9340	1660			1340	1130		1580	2730			5010					2580	2410
	4.81	30300			2130	1350		494	322			10600					737	3840
	228	3710			2310	4.81		536	495			600					1270	1350
	9620	7410			2650	1300		22000	8370			1930					1820	1100
	1080	20500			1330	12900		38900	6860			881					1820	684
	4350	381			4730	334		1680	346			13200					6710	2060
	6530	5690			2690	870		316	3760			1390					4.81	16700
	4160	385			12800	16400		17100	4770			780					705	4430
	2370	4870			3180	34400		6550	1000			709					1760	4980
	14700	7780			854	2570		1960	7800			1280					1300	4.81
	7090	3980			372	9940		22600	1440			283					12900	5970
	1920	1900			20300	1360		2360	1600			615					870	1020
	485	1800			1440	3070		1720	874			22000					2530	457
	3810	910			1830	15500		1850	14400			5370					9940	22500
	4060	8190			702	1120		167000	130			2800					484	2030
	3090	17900			5360	2330		1870	5500			1760					1360	1340
	2920	523			1920	1990		2480	4370			156					1970	1330
	314	4090			1920	14500		5690	4.81			11100					4.81	2850
	2800	7590			585	139		21100	5260			3670					1150	1540
	1880	18000			20600	2730		2370	626			1570					1230	1890
	884	1380			252	1270		893	3450			157					961	34900
	125	4.81			1610	2250		2460	2520			1810					14500	11000
	393	190			1750	12500		20200	2680			3370					139	1580
	4.81	688			1970	1600		843	871			3790					724	19400
	1010	746			113	29100		11900	6890			135					495	5330
	1290	133			4280	346		5460	1460			1190					6860	2700
	955	82700			734	1300		4850	696			5840					20400	1240
	1310	3460			3840	5740		4790	1870			1800					1600	2110
	130	5940			519	1210		257	1830			56000					557	33100
	832	1370			4170	18400		358	850			1500					346	30900
	1840	3110			1520	1910		843	1730			1310					1210	876
	1980	1030			1990	9960		1650	27700			433					7800	1410
	1340	1760			1350	855		690	9560			2270					1440	1560
	2310	4.81			3260	8090		1420	3520			17500					1600	40800
	2650	1080			4670	4790		4900	4250			13100					855	3160
	3610	651			4430	7730		22500	2960			173					874	1830
	389	1900			1170	1670		705	44736			21700					7710	11500
	784	1950			1030	964		1040	1970			22000					964	5310
	13400	4950			2520	2240		5870	1010			937					1640	4140
	3510	1810			1020	908		2040	3550			4530					254	214
	5730	20500			1850	13100		1810	1900			801					577	994
	10600	8520			8440	577		8630	490			654					1330	1260
	3180	5360			4.81	1640		183	1400			4280					8580	2020
	29500	7250			124	1310		3690	3520			8320					4370	3080
	372	1880			2850	1330		3010	2240			1140					16500	1380
	2050	12100			11000	8580		2650	5270			691					3450	1310
	882	8330			1580	10400		938	2030			1160					555	19000
	20300	8050			5330	8290		296	1730			2300					1910	1800
	1830	1460			715	6330		5580	35600			428					504	880
	1920	404			2700	16500		1360	1960			210					1460	1210
	122	4430			529	675		280	912			5680					4890	981
	1920	7420			2110	4240		5950	1510			2110					6680	404
	4580	6010			30900	555		1200	547			2010					4.81	15300
	1780	2550			876	1070		1370	1230			2310					8780	23400
	20600	207			1410	1910		1410	1460			1130					696	258
	252	36300			1100	991		4.81	729			572					1870	2500
	1800	20400			4.81	98000		1920	4800			541					850	10300
	1610	3420			5760	6680		202	1460			7790					3730	2910
	1750	1470			630	4.81		38400	5980			1900					379	4200
	1300	18000			1560	3730		1970	1280			379					289	4240
	1970	6190			11500	3520		2600	4160			7450					1090	2470
	113	2130			5310	37100		4.81	54700			9660					7790	139000
	1490	3620			4140	4120		4.81	35000			33800					2070	1980
	12100	1330			1200	289		1720	8910			27400					678	5830
	333	4730			4.81	1580		2750	1450			567					676	1440
	6950	2690			996	1090		1150	2000			1030					15200	3540
	1410	12800			3080	5470		1570	2170			12700					1260	1680
	734	854			236	1230		6200	4.81			28200					1010	1130
	1100	2230			1230	7790		1650	1820			2500					1900	5910
	1520	1670			19000	2070		1140	1460			141					1030	13800
	4.81	1740			880	63300		1770	33200			951					4.81	1350
	5110	1100			2220	15200		1710	2890			2600					490	1970
	684	2360			15300	1010		2740	1950			1920					3520	1310
	2060	166			446	161000		357	2450			319					748	34600
	265	1440			258	1540		400	6430			4.81					2030	334
	705	702			1600	1330		3410	167			13100					11200	16400
	4.81	1880			2500	1030		575	4.81			3000					1960	2570
	5970	5360			10300	2240		1940	10200			11700					1510	4250
	1850	7870			4200	948		1240	1080			494					547	3070
	2030	2230			4240	739		874	4540			536					1230	1120
	1150	2020			139000	1230		1520	979			22000					1630	2330
	1720	95700			1980	1630		509	14200			38900					4940	1180
	382	14000			1170	4.81		526	1700			1680					3170	1990
	30500	585			737	4940		1610	1870			14300					1500	1750
	4.81	295			5830	15800		1180	1320			316					1670	8950
	2850	1930			1820	937		18500	5790			2590					1460	7750
	939	4280			6710	10200		14200	849			6550					729	8180
	1890	2410			1310	9130		25500	1520			7670					4800	2730
	34900	3840			705	1460		15200	1540			7220					453	1270
	11000	519			1760	4800		155	1630			2380					1450	2250
	19400	1350			34600	1930		1730	385			1960					1040	12500
	5330	3480			4.81	152		5450	580			2360					717	8370
	715	4170			995	450		1050	1660			1720					1450	29100
	2700	1990			2530	2290		2850	1320			197					2170	1300
	1240	4.81			484	792		1190	17600			368					375	5740
	33100	1350			1970	10100		20500	1010			2480					1820	1910
	1410	365			165	4.81		1940				5690					2000	3760
	1100	3260			1150	54700		38100				21100					344	1000
	690	4670			1230	6120		2460				3570					1920	9960
	1560	1300			961	1040		899				2370					1520	11100
	1830	16700			321	27000		5890				24700					1460	4790
	5310	4430			1750	375		1120				5060					2960	263
	214	1170			7750	2000		1660				2620					2890	7730
	994	4980			8180	344		9420				2990					783	14400
	804	1030			495	1550		3540				1320					1950	1670
	4.81	2520			998	276		3710				4550					2450	1760
	1260	1020			20400	1460		53900				893					4.81	130
	587	457			4.81	3200		781				2460					6430	908
	996	22500			557	33200		4.81				20200					167	13100
	1380	334			3760	2890		381				843					4.81	2520
	337	8440			1350	477		5690				2460					6080	1640
	1310	5030			1440	3800		1530				11900					1480	1310
	1230	116			263	167		385				5440					4.81	5500
	19000	1340			874	31900		4870				7530					668	2730
	1210	1330			14400	166		3980				4850					4.81	8290
	117	124			1640	914		1900				4790					630	5260
	15300	1540			1760	1480		9340				297					39500	626
	370	1580			130	21400		4.81				257					1700	7090
	446	529			254	4.81		910				5230					1320	4240
	2500	2110			2520	1570		17900				358					1700	10800
	2910	3740			4370	1700		9620				843					851	1070
	2470	30900			14700	1870		1080				665					16600	2520
	139000	4.81			4.81	2710		4350				1650					1370	2680
	1980	876			5260	24100		7590				141					4500	6890
	1170	2880			7090	2670		18000				1420					5630	13200
	1820	4.81			4.81	1250		1380				558					2000	991
	3540	28300			918	26100		4.81				4860					385	98000
	13800	5760			2680	4060		190				4900					3570	20600
	1350	1660			871	1410		6530				22500					510	6390
	1300	630			6890	851		2370				1040					606	1830
	34600	40800			504	2630		14700				5870					17600	1730
	4.81	3160			13200	8800		7090				1000					1010	27700
	870	6330			1460	3200		746				2040						9560
	34400	11500			20600	16600		82700				1270						3520
	995	4140			8780	36400		3460				7600						4120
	2530	5770			696	302		5940				5530						1580
	2570	1200			1870	5630		485				1770						2960
	484	5390			6390	2000		3810				9970						456
	2730	2020			1830	47400		1370				906						3550
	1360	3080			850	4.81		4060				1740						161000
	165	474			4.81	1730		3110				2010						9380
	4.81	236			1730	225		1760				1220						1540
	3070	1800			27700	606		3090				1810						1330
	961	880			9560	1320		1080				1550						2240
	2330	981			379	17600		2800				1000						5270
	1180	2220			516	33600		651				8630						1730
	1990	404			44736	1900		4950				183						30900
	14500	23400			3480			1810				22000						35600
	8950	258			678			20500				3690						739
	724	1600			8100			884				1730						3250
	1270	10300			676			125				3010						15800
	322	4200			1260			393				2650						937
	495	2580			1970			7250				490						10200
	8370	4240			456			12100				7070						9130
	998	737			9380			8330				296						2620
	1600	5830			1900			4.81				5580						1930
	346	1270			4.81			1010				1360						1460
	18400	1440			490			1460				5900						5980
	3760	1680			1400			404				280						450
	1350	1130			3520			955				5950						792
	1970	5910			748			4430				1200						4160
	1000	1820			30900			7420				1100						9720
	7800	6710			11100			6010				1370						54700
	1440	4.81			11200			1310				4.81						6120
	9960	1970			1510			130				1970						825
	11100	1310			547			2550				360						35000
	8090	705			622			207				4.81						8910
	14400	1760			3250			36300				1920						2000
	2240	12900			2050			3420				202						1910
	130	334			1670			1840				28900						1550
	908	16400			5680			1470				7520						276
	13100	9940			2620			6190				30900						3200
	2520	1970			5980			1340				38400						33200
	1640	4250			453			2130				1500						477
	1310	1150			1280			2650				1970						563
	1330	15500			675			3610				2600						3800
	8290	1230			1070			784				4.81						14700
	14700	1120			9720			13400				2750						31900
	16500	321			464			12800				7000						10200
	4.81	139			825			29500				103						166
	675	1750			10100			854				1000						676
	7090	7750			35000			2230				907						914
	4240	8180			8910			1670				1600						19500
	555	2730			717			1740				1150						4540
	10800	2250			4.81			1100				5640						21400
	2680	12500			1820			166				10200						14200
	871	6860			1920			882				6200						6980
	6890	20400			1520			1440				10600						1570
	13200	29100			4.81			5360				1650						1940
	991	4.81			1910			7870				1770						1870
	1460	557			2960			1920				1710						2710
	4.81	1300			563			2230				2740						1190
	6390	5740			783			122				357						24100
	1830	1210			1950			1920				400						1250
	850	1910			3120			2020				3410						28100
	1730	4770			4950			95700				1940						4060
	3730	1600			14700			14000				874						1410
	27700	855			2450			585				1860						2630
	9560	4790			4.81			4580				1520						3200
	3520	263			4.81			295				509						1960
	37100	874			6430			1780				526						1520
	4120	7710			4.81			20600				1180						302
	4250	7730			10200			252				1810						1540
	289	1670			6080			1800				813						47400
	1090	964			676			1610				7070						4.81
	2960	1640			1080			1300				701						1660
	5470	1760			19500			1970				582						9940
	44736	254			4540			12100				18500						2010
	3480	577			979			333				4750						1730
	7790	5500			4.81			1930				14200						1320
	2070	8580			668			4280				2910						1760
	678	10400			6980			6950				15200						27700
	8100	2730			630			1410				1050						1900
	63300	6330			39500			2410				3110
	15200	4370			1190			3840				19800
	3550	5260			3530			1350				660
	161000	626			1320			1100				18200
	1540	3450			28100			3480				907
	490	4.81			5790			4.81				8180
	1400	918			1700			1990				2940
	3520	362			849			4.81				155
	748	1070			1520			365				5800
	5270	2520			4500			684				5450
	1730	1910			1540			2060				1050
	30900	504			1630			3260				5130
	35600	98000			385			265				2850
	1960	4890			580			16700				1570
	6990	20600			3570			705				431
	912	6680			2010			1170				1940
	1510	8780			510			4.81				5390
	622	696			1760			5970				1970
	1230	1870			633			1850				38100
	3250	4.81			27700			457				2460
	3170	379			1010			22500				18000
	1920	516						8440				899
	10200	1580						2030				5890
	9130	1230						1150				1120
	1670	676						5030				34700
	4800	1260						382				1660
	1930	1970						30500				9420
	1460	456						116				6170
	5980	1010						1330				5880
	450	9380						4.81				3540
	1280	1900						1540				1590
	792	1330						939				8260
	464	1030						1890				323
	54700	4.81						11000				30300
	6120	2240						1580				28500
	825	2030						19400				3710
	10100	11100						2700				53900
	1040	11200						1240				7410
	717	948						2110				781
	1450	547						33100				20500
	4.81	739						876				4.81
	1910	1630						1410				381
	276	4.81						4.81				5690
	33200	4940						28300				1530
	2890	15800						690				385
	477	2050						630				7780
	563	937						1560				1900
	783	1500						40800				9340
	1950	5680						3160				4.81
	3800	1460						6330				1800
	4.81	729						5770				910
	167	2620						214				228
	10200	152						1200				8190
	6080	2290						994				17900
	12000	453						4.81				9620
	979	10100						5390				1080
	4.81	675						1260				523
	21400	4160						2020				4090
	14200	1450						996				4350
	668	1070						236				7590
	6980	9720						337				18000
	4.81	4.81						1800				1380
	1700	35000						880				190
	1940	27000						1210				6530
	1190	8910						981				4160
	1320	2000						2220				688
	2670	2170						117				2370
	851	4.81						404				14700
	2630	375						15300				7090
	8800	1820						370				133
	3200	2000						23400				1920
	16600	344						258				82700
	1370	1920						1600				5940
	1520	1520						10300				485
	4500	1550						2910				3810
	302	1460						2580				1370
	2000	3200						4240				4060
	1540	2960						139000				3110
	580	3120						1980				1030
	1660	4950						1170				1760
	9940	14700						1820				3090
	225	2450						1130				2920
	1320	4.81						1350				314
	33600	6430						6710				4.81
	1760	31900						4.81				1080
		4.81						705				2800
		166						1300				651
		676						34600				1880
		1080						12900				1900
		914						334				1950
		1480						870				4950
		19500						995				1810
		4540						2530				20500
		630						9940				884
		39500						2730				393
		1570						165				5360
		1870						3070				1880
		2710						15500				12100
		3530						1120				8330
		24100						2330				8050
		1250						14500				4.81
		28100						139				1290
		26100						1750				1460
		5790						7750				955
		4060						8180				4430
		1410						1270				7420
		1700						2250				2550
		1960						12500				832
		849						998				36300
		36400						20400				20400
		5630						1600				3420
		47400						29100				1980
		4.81						4.81				1470
		1630						557				18000
		385						1300				2310
		3570						5740				2650
		2010						1210				3620
		510						18400				3610
		1730						1910				389
		606						1350				13400
		17600						1970				1330
		633						9960				4730
		27700						855				2690
		1010						11100				12800
		1900						8090				3510
								4790				5730
								263				10600
								7710				3180
								7730				29500
								1670				854
								964				2230
								2240				1670
								1640				372
								1760				1740
								254				2050
								908				1100
								13100				2360
								577				166
								2520				20300
								1640				1440
								1310				1830
								1330				702
								8580				1880
								10400				5360
								2730				7870
								8290				1920
								6330				2230
								14700				122
								16500				1920
								675				2020
								7090				14000
								4.81				585
								4240				4580
								918				1780
								362				20600
								555				252
								10800				1610
								1070				1750
								1910				1300
								504				1490
								13200				12100
								991				333
								98000				1930
								4890				4280
								20600				6950
								6680				1410
								4.81				2410
								8780				734
								4.81				3840
								3730				519
								379				1350
								37100				1100
								4120				3480
								289				4170
								516				1520
								1580				1990
								1090				4.81
								5470				1350
								3480				5110
								1230				365
								7790				684
								2070				2060
								678				3260
								8100				4670
								676				1300
								63300				16700
								15200				4430
								1260				705
								456				1170
								161000				4980
								9380				1030
								1540				2520
								1330				5970
								1030				1020
								4.81				1850
								748				457
								30900				22500
								11100				334
								11200				8440
								6990				2030
								948				1150
								622				1720
								739				5030
								1630				382
								4.81				30500
								4940				1340
								3250				1330
								3170				124
								15800				2850
								1920				1540
								937				939
								10200				1890
								1500				34900
								9130				1580
								1670				19400
								5680				5330
								2620				715
								1930				2700
								450				1240
								2290				529
								453				2110
								792				3740
								10100				33100
								675				30900
								1450				4.81
								1070				876
								9720				1410
								464				1100
								4.81				2880
								6120				4.81
								825				28300
								10100				690
								27000				5760
								717				1660
								375				630
								2000				1560
								344				3160
								1920				1830
								1520				6330
								4.81				11500
								1910				5310
								1550				4140
								276				5770
								3200				1200
								2960				994
								477				804
								563				4.81
								783				5390
								3120				1260
								4950				587
								3800				996
								14700				3080
								4.81				474
								4.81				236
								31900				1380
								6080				337
								166				1310
								12000				1230
								914				19000
								1480				1800
								19500				981
								4.81				2220
								21400				117
								668				15300
								6980				370
								4.81				23400
								630				446
								39500				258
								1570				1600
								1940				2500
								2710				10300
								1190				2910
								3530				4200
								24100				2580
								2670				4240
								1250				2470
								28100				1980
								26100				737
								4060				5830
								1410				1270
								1700				1820
								851				1440
								2630				3540
								8800				1680
								3200				5910
								1960				1820
								16600				13800
								1370				6710
								36400				4.81
								4500				1970
								302				1310
								5630				705
								2000				1760
								47400				1300
								4.81				34600
								3570				12900
								9940				334
								2010				4.81
								510				870
								1730				16400
								225				34400
								606				995
								33600				2530
								1760				2570
								633				9940
								27700				484
								1900				2730
												1360
												1970
												165
												4.81
												4250
												3070
												1150
												1230
												1120
												961
												321
												2330
												1180
												1990
												14500
												139
												1750
												8950
												7750
												8180
												724
												2730
												1270
												322
												495
												2250
												12500
												8370
												998
												6860
												20400
												1600
												29100
												4.81
												346
												1300
												1210
												1910
												3760
												1350
												4770
												1970
												1000
												7800
												1440
												9960
												1600
												855
												11100
												4790
												874
												7710
												7730
												14400
												1670
												964
												2240
												1640
												1760
												130
												254
												908
												13100
												577
												2520
												1640
												1310
												5500
												1330
												8580
												10400
												2730
												8290
												6330
												4370
												14700
												4.81
												5260
												675
												626
												7090
												3450
												4.81
												4240
												918
												362
												555
												10800
												1070
												2520
												2680
												871
												1910
												6890
												504
												13200
												991
												98000
												1460
												20600
												6680
												8780
												696
												1870
												6390
												1830
												850
												4.81
												27700
												9560
												3520
												379
												37100
												4120
												4250
												516
												1090
												2960
												5470
												44736
												3480
												1230
												7790
												2070
												678
												8100
												676
												63300
												15200
												1970
												456
												1010
												3550
												161000
												9380
												1540
												1900
												4.81
												490
												1400
												3520
												2240
												748
												5270
												2030
												1730
												30900
												11100
												35600
												11200
												1960
												6990
												912
												1510
												547
												622
												739
												1230
												1630
												4.81
												15800
												2050
												1920
												937
												10200
												9130
												1670
												1460
												729
												4800
												1930
												152
												1460
												5980
												450
												2290
												1280
												792
												10100
												4160
												1450
												1070
												9720
												4.81
												6120
												825
												1040
												27000
												8910
												717
												1450
												2000
												2170
												4.81
												1820
												344
												1920
												1520
												1910
												1550
												276
												1460
												3200
												2960
												33200
												2890
												477
												1950
												4950
												3800
												2450
												4.81
												4.81
												6430
												167
												31900
												4.81
												10200
												6080
												166
												676
												12000
												1080
												914
												1480
												19500
												4540
												979
												21400
												14200
												668
												6980
												4.81
												630
												39500
												1570
												1700
												1940
												1870
												2710
												1190
												3530
												24100
												1320
												2670
												1250
												28100
												26100
												5790
												4060
												1700
												851
												2630
												8800
												1960
												16600
												1370
												849
												36400
												1520
												4500
												2000
												1540
												47400
												1630
												385
												3570
												1660
												9940
												2010
												510
												606
												1320
												17600
												33600
												1760
												633
												27700
												1010
												1900

## Sheet: Figure 2c
Nucleocapsid antibody detection.
Nucleocapsid negative participants			NC-IgG frequency					NC-IgG levels (S/CO) stratified by number of reported infections				NC-IgG levels (S/CO) stratified by number months since infection
	%		Number of reported infections	Positive (%)	Negative (%)	Intermediate (%)		0	1	2		0	1	2	3	4	5	6	7	8	9	10	11
Infection reported	31.91		0	10	86.5	3.5		1.3	1.96	1.14		4.28	1.03	1.04	1.06	1.26	1.96	2.18	3.2	6.13	3.71	1.61	1.59
Infection not reported	67.58		1	39	50.9	10.1		1.21	1.25	7.36		1.45	1.85	1.1	1.57	1.36	1.09	0.86	0.92	4.48	1.43		0.81
NA	0.51		2	61.8	27.2	11		7.23	2.62	2.06		6.02	6.72	1.04	2.33	3.11	0.87	1.44	1.24	4.08	7.16		1.57
								2.99	1.26	2.37		8.7	1.11	1.31	1.65	4.87	1.63	1.91	4.11	2	1.56
All participants								1.05	4.72	2.99		8.15	1.22	4.21	1.08	5.89	2.68	2.4	1.21	3.65	10.25
	%							5.17	1.04	0.83		4.07	1.52	3.9	2.58	0.97	1.26	4.65	0.85	0.97	2.93
Positive	69.48							0.83	4.28	2.07		3.28	2.78	1.51	2.52	1.15	2.69	0.87	0.92	2.82	2.31
Negative	24.01							1.58	1.1	2.19			7.23	2.05	1.47	1.18	1.56	1.14	6.83	1.62	1.31
Intermediate	6.44							0.9	1.04	4.04			0.88	1.13	1.5	1.79	2.1	0.89	2.79	3.25
								1.65	1.06	7.7			4.1	7.66	0.8	1.19	2.06	1	3.38
Nucleocapsid positive participants								2	1.31	1.15			4.89	1.17	1.04	2.46	1.28	1.5	3.19
	%							1.02	1.57	0.97			1.34	1.71	5.34	0.81	0.89	1.21	1.03
Infection reported	77.29							2	2.69	3.08			4.71	4.8	3.03	2.48	3.35	1.15	4.68
Infection not reported	22.71							1.09	3.2	4.78			3.27	8.05	2.21	2.07	0.81	0.94	0.81
								3.92	0.92	1.12			2.52	3.85	2.75	0.83	1.25	0.85	1.01
								0.89	2.33	3.64			1.26	1.29	0.99	2.27	0.99	1.1	1.37
								2.21	1.65	9.19			3.03	2.14	2.44	1.26	3.66	1.32	1
								1.44	1.03	1.58			5.36	1	0.92	0.82	1.08	0.97	2.31
								7.68	4.21	1.95			2.16	1.93	2.52	1.28	0.92	1.1	4.24
								1.36	3.9	0.92			4.02	1.92	1.54	0.95	3.29
								0.87	1.09	4.22			5.12	1.03	1.95	1.73	1.87
								7.32	1.08	0.86			2.41	1.42	2.02	1.26	1.08
								1.32	2.58	5.33			2.59	1.66	2.55	0.8	0.91
								1.01	1.24	3.58			8.15	2.06	2.3		5.62
								2.37	1.92	3.66			3.94	6.86	1.63		1.27
								1.02	1.51	0.8			1.53	1.65	0.98		1
								1.12	1.36	1.58			5.82	7.6	2.2		1.48
								5.93	2.05	0.84			1.56	0.93	1.9
								5.95	3.71	3.83			3.72	1.7	3.35
								4.27	4.11	7.75			1.5	4.04	1.28
								4.47	1.85	1.32			2.57	1.86	0.85
								1.84	1.21	6.59			0.84	4.18	1.57
								3.14	0.87	1.84			2.77	1.05	1.58
								5.95	6.72	4.68				2.19	0.93
								0.85	2.18	1.5				0.83	2.99
								6.88	3.11	4.45				1	2.71
								3.5	1.45	2.36				2.05	0.81
								3.38	1.11	4.84				1.38
								3.03	1.22	5.41				4.03
								3.34	4.27	5.74				1.57
								1.16	2.52					2.25
								1.17	1.63					1.37
								4.59	0.86					3.12
								10.89	1.13					1.37
								1.06	7.66					3.12
								1.3	1.17					3.76
								1.16	6.13					2.26
								1.94	4.87					1.86
								0.94	1.47					1.52
								1.36	6.02					2.16
								1.5	4.48					2.74
								7.06	1.24					1.43
								3.48	1.7					4.89
								2.62	2.68
								0.92	1.5
								1.2	1.44
								1.3	5.89
								7.58	0.8
								2.32	1.26
								0.87	1.71
								1.81	2.69
								1.29	1.52
								1.4	1.43
								1.46	1.56
								0.96	4.8
								2.23	1.73
								1.24	2.78
								0.93	7.23
								2.75	0.88
								1.42	1.23
								8	1.27
								2.43	4.1
								0.88	1.04
								3.36	0.97
								2.3	8.05
								2.95	1.15
								1.72	1.44
								1.56	3.85
								2.07	5.34
								2.08	1.29
								2.06	1.21
								1.83	2.14
								1.64	4.08
								1.5	2.1
								4.03	0.85
								0.9	3.66
								0.86	3.03
								1.31	0.92
								1.56	1.91
								7.45	4.89
								6.53	1.18
								1.88	2.06
								0.9	1
								0.89	2.21
								0.87	2.75
								5.48	1.34
								0.82	1.93
								0.82	1.79
								1.29	2.4
								1.19	1.92
								0.92	1.59
								0.98	5.38
								1.27	1.28
									0.89
									3.35
									1.03
									6.83
									4.71
									3.27
									0.81
									1.42
									1.19
									2.46
									7.16
									1.66
									2.06
									2.79
									2.52
									6.86
									1.56
									5.43
									1.65
									4.65
									1.25
									0.98
									0.99
									7.6
									2.44
									0.93
									10.25
									0.92
									0.87
									1.14
									1.61
									1.87
									1.26
									2.52
									1.54
									3.42
									0.81
									3.38
									1.7
									3.03
									0.89
									2.48
									4.04
									1
									1.95
									1.86
									5.36
									4.18
									2.16
									2.07
									2.02
									3.19
									4.02
									2.55
									0.99
									2
									3.66
									2.3
									1.48
									5.12
									3.65
									1.03
									0.81
									8.7
									1.63
									0.97
									0.98
									5.47
									0.81
									5.3
									1.08
									2.2
									1.05
									0.83
									0.98
									2.27
									0.92
									2.19
									0.83
									4.68
									2.41
									1
									7.6
									2.05
									3.75
									1.26
									5.67
									1.38
									3.29
									4.03
									5.2
									1.52
									1.18
									1.87
									1.08
									1.5
									1.9
									1.57
									0.82
									2.25
									3.35
									2.96
									2.59
									1.37
									1.74
									0.81
									3.12
									1.37
									3.12
									8.15
									1.21
									3.94
									0.91
									5.54
									1.01
									1.53
									3.76
									1.28
									1.51
									5.82
									1.37
									2.82
									5.62
									1.15
									1.57
									0.85
									0.94
									1.28
									2.26
									1.57
									1.58
									0.93
									2.6
									8.15
									0.95
									1.4
									2.99
									1
									1.56
									3.24
									1.86
									1.52
									4.55
									3.72
									1.27
									1.73
									0.85
									3.33
									2.18
									1.1
									3.66
									1.86
									4.07
									2.16
									2.31
									1.32
									1
									2.74
									1.43
									1.26
									4.24
									5.34
									0.97
									2.71
									1.62
									1.5
									1.48
									0.8
									1.9
									2.93
									2.31
									3.25
									0.81
									4.89
									1.31
									2.57
									0.84
									3.28
									1.1
									1.95
									2.77

## Sheet: Figure 4a
Serum neutralization.
Pie chart				Dot plot
	%			Serum ID50
	Wu01	BA.5		Wu01	BA.5
Neutralization	94.4	84.9		7487.47	2427.17
No neutralization	5.6	15.1		2891.92	2917.1
				13680.5	1301.88
				716.528	15.278
				4	4
				4	4
				382.875	4
				488.892	10.2837
				14019.2	1111.95
				2940.63	488.736
				21871	21871
				12064.1	6285.76
				4508.82	552.881
				5041.67	1871.07
				225.66	4
				1024.71	111.586
				8874.04	1111.87
				1803.37	672.844
				4	51.3373
				851.959	67.8218
				12010.9	543.361
				192.234	4
				4	4
				232.493	21871
				4752.36	3301.84
				742.132	4
				17132.8	10230.5
				505.334	32.5209
				997.029	86.3754
				4543.6	327.121
				17036.5	6054.76
				4467.09	5975.67
				2392.54	926.005
				2006.69	224.794
				6481.34	8285.65
				21871	11257
				8724.95	1940.41
				21871	3756.9
				21871	15387.1
				2017.5	202.028
				21871	2353.5
				89.0793	4
				191.289	4
				29.6093	4
				5132.54	722.148
				304.29	125.06
				15663.4	5267.44
				572.641	297.759
				788.676	4
				8701.87	14035.6
				4069.81	1979.49
				5184.42	233.663
				132.141	4
				4	1690
				96.24	4
				18604.7	285.387
				5602.71	4545.55
				6438.8	47.386
				21871	3362.14
				8226.06	591.673
				21871	21871
				922.15	4
				2661.27	377.286
				8314.01	1329.94
				1889.77	1897.67
				16701	21871
				1847.38	131.229
				8103.91	1662.56
				1442.2	544.645
				4117.02	332.812
				5516.55	904.934
				683.78	61.8424
				2574.65	55.9826
				20109.6	105.858
				4	4
				4	4
				328.943	57.6492
				4364.79	3220.93
				13252.4	417.859
				7856.11	13868.7
				2746.07	271.216
				2199.39	90.9781
				2775.11	478.629
				21572.5	14845.3
				2383.47	1281.04
				2492.13	653.818
				996.204	54.4502
				5749.87	1299.58
				4	4
				8421.43	257.167
				2477.04	4985.68
				7488.27	2494.41
				4803.71	3078.77
				518.818	4
				4	4
				4894.86	2086.96
				170.888	26.764
				2751.43	574.692
				1299.66	173.75
				19.8281	11.8545
				288.671	4
				12106.6	3260.44
				3649.86	599.978
				21871	5578.8
				8593.37	1498.55
				169.77	4
				594.853	4
				738.542	29.9847
				133.603	4
				20.5317	25.2843
				21871	7664.7
				4	4
				268.813	4
				21871	7193.28
				3588.94	246.701
				910.131	104.139
				9745.66	1101.12
				369.291	21.128
				23.3489	54.6121
				151.991	4
				4027.52	1686.57
				9393.98	2749.72
				6354.94	2267.35
				8949.94	5013.34
				6183.29	64.2665
				213.093	4
				4839.45	498.027
				1624.01	1289.92
				21871	21871
				1548.97	97.7424
				15016.8	517.638
				925.66	233.413
				14021.7	8335.65
				13251	12613
				4	1074.01
				6063.03	634.652
				3757.84	1234.75
				1358.69	156.07
				245.16	4
				337.354	834.904
				19404.9	4442.4
				4	20.4192
				5973.84	139.401
				4	4
				30.6479	4
				8778.21	79.568
				21871	11917.7
				2427.04	259.125
				2520.82	1598.26
				4	4
				3442.41	626.813
				4	4
				1448.52	819.67
				12135.2	10552.5
				213.689	17.6972
				1757.16	60.4076
				1401.79	735.065
				12.2012	4
				1475.98	1490.27
				21871	21871
				5085.51	75.2402
				21871	16983.9
				12037.3	598.698
				2154.09	1755.95
				2855.06	84.9581
				6890.51	1922.08
				10717	127.725
				626.48	149.138
				21871	3589.57
				11747.2	1042.89
				3781.16	1267.6
				2030.62	1041.58
				4623.33	155.64
				420.134	28.1275
				826.811	38.8893
				238.464	40.9289
				195.656	4
				21871	21871
				1673.02	155.864
				21116	3812.45
				258.277	215.289
				2017.13	850.56
				21871	1721.46
				2250.96	292.852
				1046.04	46.8708
				4737.86	87.0185
				657.894	4
				21871	21871
				888.278	293.042
				4799.13	57.217
				2023.8	118.911
				22.3196	4
				2029.96	605.684
				879.722	11.8214
				21871	21871
				562.122	27.5188
				21871	2446.53
				4	4
				199.365	4
				12292.6	2747.26
				3500.24	824.324
				4975.07	112.089
				7760.43	2825.29
				3988.77	3579.37
				1115.39	180.202
				5899.14	1489.08
				135.483	4
				283.76	52.6053
				3907.92	593.346
				21871	16412.9
				6778.77	620.508
				647.639	32.2123
				16881.8	5048.23
				15008.1	6316.22
				10429.4	5949.33
				111.749	4
				1672.69	1216.34
				10714.2	1008.31
				166.095	4
				21871	17263.4
				1627.24	396.449
				10141.4	500.255
				4	4
				35.4544	10.1147
				21871	21871
				21871	21871
				41.6836	4
				975.022	98.2354
				4	4
				12604.3	12290.2
				951.241	106.629
				4814.82	32.2869
				2033.96	48.744
				2235.13	326.031
				3566.78	21871
				88.4461	19.4777
				10788.5	2164.31
				4	4
				19.9	281.544
				122.585	53.1103
				5532.59	368.039
				20432.8	1423.8
				1988.24	155.975
				21871	21871
				68.6839	13.4968
				4608.76	1227.05
				20094.6	35.3795
				10.0858	4
				21871	21871
				14589.5	1122.3
				2341.56	257.966
				767.963	324.643
				11717	5282.57
				4	4
				47.8756	4
				4260.25	2437.21
				1283.22	80.0032
				7622.73	1235.59
				3947.3	1430.96
				190.185	4
				831.863	537.541
				206.721	26.8654
				3063.42	1450.3
				5984.84	3386.72
				663.273	4
				5726.04	4380.77
				449.694	4
				1619.22	137.251
				9735.7	5505.42
				3501.83	2892.88
				465.989	69.5614
				15305.2	2074.6
				20568.9	3425.96
				1052.04	331.18
				1424.14	53.0663
				857.442	13.4638
				7856.12	1152.59
				21871	188.683
				661.429	19.0218
				1188.02	30.3679
				16749.5	7452.32
				21871	21871
				21871	21871
				1079.24	21.073
				706.279	49.1412
				21871	1002.48
				4	4
				21871	234.134
				234.517	20.0629
				19634.6	3471.22
				5086.62	6156.64
				2473.83	853.194
				2295.03	739.333
				4	333.096
				99.5932	4
				9490.6	2168.28
				4129.1	54.4182
				69.4072	10.4023
				3727.59	113.834
				13089	169.485
				1953.28	27.9322
				5391.59	1458.31
				6053.47	102.677
				4	4
				21871	21871
				79.4631	4
				21871	4643.5
				1237.87	4
				21871	21871
				9727.21	1144.68
				499.405	11.3567
				21871	4077.92
				6648.02	581.021
				1546.36	1160.89
				5844.6	2052.27
				1018.81	100.6
				344.5	4
				10595.8	1563.78
				2146.32	319.47
				861.615	174.352
				10717	1778.11
				3374.88	185.379
				4	4
				21871	21871
				2264.13	317.568
				13.9484	11.4364
				1275.22	59.4255
				3870.33	79.3514
				185.453	119.488
				11038.9	202.918
				91.9384	63.6533
				4	4
				4	4
				3886.98	20.4375
				2455.24	1047.78
				6410.63	193.693
				2078.54	15.8233
				1120.56	1665.38
				21871	20554.7
				4	4
				86.8581	4
				4283.8	23.8378
				790.601	26.9424
				8419.71	14481.3
				108.808	81.7836
				12690.3	5998.97
				15488.6	315.327
				2437.66	638.926
				11073.1	351.913
				989.383	24.3697
				21.9522	42.4399
				7264.59	243.217
				53.358	4
				5004.74	1199.3
				3843.73	572.377
				4	4
				356.169	4
				13435.9	10575.3
				267.055	40.4421
				695.839	234.56
				4055.66	1228.46
				286.896	31.5766
				4	4
				103.084	145.202
				6121.3	1251.71
				1183.38	1050.82
				21871	12950
				17719.4	453.711
				40.6125	2268.37
				4	4
				3145.96	296.183
				2853.79	7845.91
				3215.56	133.885
				21871	5623.93
				80.3069	4
				10479.9	6112.33
				7963.29	2924.43
				19012.4	20.6665
				2285.9	94.0609
				523.225	52.9989
				968.234	24.2935
				21871	28.1589
				2377.09	1772.13
				323.461	30.4033
				274.213	31.5566
				4	10.933
				11.6546	4
				13.0615	230.425
				1133.09	230.195
				489.076	85.528
				4	4
				1139.93	128.343
				1609.4	282.305
				1771.79	116.179
				58.1989	13.4465
				1166.07	203.343
				8606.11	1754.34
				9047.36	265.825
				412.44	46.4735
				454.613	42.1182
				7456.29	784.361
				2554.98	491.316
				18030	328.003
				8646.3	4762.53
				2983.28	2308.5
				276.358	18.1872
				456.993	655.324
				57.5899	11.4969
				375.476	4
				349.774	38.5765
				32.8339	36.484
				1271.32	62.3667
				161.416	17.6488
				5209.68	1908.17
				405.957	11.4182
				828.303	22.8196
				559.64	1926.42
				6940.73	1244.35
				358.755	247.2
				372.585	34.1845
				1852.29	941.232
				207.367	4
				75.0711	4
				5652.05	6187.87
				1477.55	136.351
				4812.36	1724.03
				2666.79	162.369
				4538.82	496.354
				12476	4747.29
				1155.15	21.3227
				3359.01	100.615
				4147.21	5420.47
				1775.9	851.547
				10611	535.153
				3101.6	438.213
				1185.04	195.975
				6909.01	1702.7
				4	4
				21871	21871
				74.8625	105.521
				2217.44	1921.23
				395.485	141.847
				3436.49	1234.79
				208.922	4
				2210.75	279.618
				6052.29	380.251
				2480.45	213.091
				1274.04	289.692
				4	4
				409.542	18.2469
				21871	4001.56
				15702	5389.86
				802.864	51.7977
				750.25	520.044
				20441.4	6647.74
				1753.83	484.372
				4848.93	727.838
				4	118.594
				21871	10973
				84.5348	10.7812
				371.355	4
				16766.8	14113.4
				205.135	4
				1267.19	61.479
				409.61	32.5168
				21871	21871
				6979.67	1643.41
				1024.68	150.828
				3853.08	284.88
				690.198	17.4163
				21856.8	2756.99
				21871	21871
				1886.55	221.922
				21871	4134.05
				407.447	192.626
				9667.34	3306.71
				914.434	25.7326
				19080.8	1086.95
				2865.09	20.1643
				147.12	55.2949
				4115.46	1161.3
				21871	2620.25
				1221.02	79.818
				522.968	4
				4030.58	2185.94
				244.708	28.9314
				1333.46	4
				13691	3225.94
				9738.39	1230.31
				5720.91	304.333
				10469.2	1328.42
				598.585	30.2475
				3288.18	130.277
				210.021	4
				21871	2899.62
				598.088	13.4733
				14788.6	1591.06
				2938.03	55.1899
				4440.18	1002.86
				323.739	4
				138.922	259.95
				4	4
				132.148	54.7087
				21044.7	11453.3
				6646.62	2578.71
				3180.31	4
				761.296	35.3219
				281.388	25.4699
				4746.1	1570
				633.854	426.649
				655.151	218.728
				2135.07	1341.1
				352.514	4
				409.345	423.902
				718.023	19.4646
				4939.35	3354.19
				321.885	1023.8
				1127.18	303.814
				5217.73	2114.47
				4690.02	796.751
				15133.3	1539.88
				868.165	206.083
				422.95	4
				98.394	4
				3066.76	2658.37
				8798.7	1130.76
				21871	3998.15
				4836.81	529.5
				49.8268	4
				6451.5	417.225
				17717.4	11786.7
				269.999	267.851
				20428.6	10105.1
				89.7887	4
				4	4
				226.782	27.4437
				3118.83	762.806
				15350.1	2903.33
				236.736	63.6242
				231.219	60.613
				788.392	286.028
				3149.73	184.287
				5229.81	214.425
				654.724	283.871
				379.671	4
				4767.5	1541.99
				174.121	4
				4	4
				21871	11270.5
				4311.1	302.122
				391.429	4
				389.916	758.877
				1812.56	923.652
				214.12	4
				5218.97	194.854
				452.576	50.4995
				4	4
				2462.23	232.212
				21871	10715.3
				21871	9438.75
				10256.2	12118.7
				83.2053	24.1743
				560.891	80.3481
				12595.4	139.697
				21871	9447.24
				1351.17	204.894
				25.4683	4
				34.1964	4
				8206.78	2862.27
				21871	33.1311
				4	4
				8258.88	387.41
				31.1235	4
				7452.89	1538.66
				7894.59	4
				21871	21871
				11381.8	7025.8
				147.7	4
				92.8992	30.576
				21871	21871
				21871	21871
				883.404	47.8518
				21871	4319.32
				2393.65	4831.41
				17803.4	402.66
				4688.28	236.668
				1308.17	19.5566
				3115.99	978.559
				551.521	52.9745
				12891.2	1576.52
				4534.43	110.444
				92.2308	4
				4229.17	459.86
				4102.6	252.815
				1115.63	264.942
				15871.7	194.463
				1680.35	107.317
				2701.63	22.5933
				82.5344	70.038
				2039.58	4
				21871	19413.4
				1188.14	166.416
				111.065	10.8779
				1270.39	38.7153
				11125.8	1121.3
				21871	196.63
				4398.67	752.425
				907.848	45.2333
				21871	11020.7
				7370.45	956.026
				21871	21871
				1563.37	84.7145
				5154.99	1701.29
				15392.6	765.008
				14782.9	774.209
				191.009	414.975
				1356.96	773.627
				3233.02	1159.07
				21871	3750.09
				3660.1	1516.36
				11090.9	14433.4
				6765.38	3015.03
				10774.3	21871
				21871	21871
				7604.78	3055.73
				8322.51	826.774
				112.624	4
				1069.6	14.6573
				14863.6	1674.76
				4	10.5724
				817.133	509.846
				195.985	50.6408
				2017.21	2071.45
				822.495	192.13
				67.9088	25.8888
				6048.93	441.694
				21871	11793.4
				1810.05	461.36
				5069.4	110.69
				21871	15844.6
				87.1187	4
				269.079	30.2369
				4892.94	336.546
				2403.8	3185.34
				1813.37	214.923
				297.115	4
				4406.31	11241.5
				13134.9	3711.79
				4071.06	834.431
				10374.9	1408.92
				418.4	46.2614
				2186.6	275.873
				13650.5	134.022
				21871	21871
				6000.01	140.124
				1853.15	1059.03
				449.256	46.0666
				6335.19	1283.77
				39.6435	4
				14385.2	21871
				5108.61	6556.02
				21871	10772.4
				6174.11	2403.57
				4786.77	878.246
				14.916	4
				144.668	50.1338
				9273.72	1850.29
				786.2	209.284
				3011.91	2855.26
				945.518	388.397
				18369.3	7721.23
				116.295	4
				2530.08	539.887
				3991.92	2763.39
				570.361	90.1347
				499.879	75.8552
				1130.29	48.2451
				4	66.8263
				5986.26	3688.93
				378.913	159.718
				4	4
				5573.05	1337.2
				45.8053	4
				21871	1805.15
				13267.4	2961.75
				21871	5169.78
				21871	9056
				2100.85	673.349
				2133.26	190.275
				2566.9	202.457
				23.7741	43.8854
				4	4
				1191.57	713.414
				21871	5046.68
				9360.11	271.923
				4	374.379
				2137.31	1546.81
				93.2619	10.1821
				329.863	45.423
				807.365	239.21
				2884.92	1811
				6483.1	678.484
				8594.39	7545.3
				10790	5776.4
				21185.2	7714.45
				5428.09	625.906
				21871	17560.8
				932.645	26.7602
				628.974	42.2075
				2329.7	16318.7
				219.053	4
				4	4
				8419.35	274.457
				255.933	59.7186
				768.842	43.6581
				230.842	57.6111
				396.79	4
				5724.88	728.487
				1863.64	192.884
				11.2325	4
				490.536	12.445
				936.301	1136.92
				1542.24	191.874
				2661.89	146.106
				6524.78	4
				7415.59	2138.48
				2105.65	34.9584
				503.852	61.164
				6534.06	495.519
				5683.14	558.772
				21262.4	2639.75
				20162.4	3845.4
				1332.95	1002.23
				11627.6	3317.9
				2918.59	115.516
				8216.96	4141.67
				21871	9270.61
				700.602	464.464
				21871	3900.35
				16.2983	4
				5242.71	2373.92
				10876.5	18008.4
				492.463	4
				1893.18	82.327
				3526.06	1985.77
				6306.6	1873.29
				561.884	4
				11297.7	1202.6
				21871	73.5039
				611.628	421.895
				21871	21871
				3782.26	1878.49
				392.483	104.654
				1312.64	201.996
				21871	3130.83
				895.083	104.601
				15081.3	13864.4
				2296.6	41.1086
				17467.6	5950.52
				89.4335	4
				15970.9	12111.5
				1094.37	14.8817
				21871	17681.2
				2608.06	10.7344
				7579.74	4600.85
				4935.07	568.425
				5256.23	271.776
				2160.11	4620.33
				2206.52	2019.34
				20830.3	10207.6
				134.605	29.0172
				21871	14232.7
				19125.9	21871
				1146.5	57.1263
				21871	1425.24
				3629.32	8054.55
				907.257	45.9231
				21871	5628.85
				10.9869	4
				10.2884	4
				6875.93	4262.24
				540.314	43.6834
				21871	21871
				4104.06	1368.27
				17892.4	10333.7
				16395.6	157.186
				389.997	38.2318
				7594.64	1209.91
				4	4
				5014.16	349.094
				86.7015	4
				188.383	4
				10927.3	1692.51
				21871	5933.19
				13318	9144.17
				1221.25	290.944
				155.962	4
				5649.11	2235.85
				4491.85	1555.94
				6395.47	3579.79
				15414.5	5209.47
				1320.59	64.5552
				4	4
				1039.22	56.1887
				6598.23	989.99
				8837.75	1985.16
				314.996	56.8458
				2992.02	1702.59
				21871	12533.7
				10702.9	905.752
				1040.19	18.2499
				22.4877	4
				770.545	93.8314
				21871	7152.91
				1179.15	4
				1053.07	4
				80.0233	666.655
				2785.95	3053.95
				885.057	43.6054
				38.6979	4
				1352.05	16.4772
				464.062	27.2378
				2789.84	58.4862
				7138.15	725.977
				4529.68	873.385
				544.881	88.81
				4	4
				355.658	32.1007
				1030.41	1914.36
				244.025	192.105
				8043.89	4363.72
				3402.43	59.7462
				813.324	1281.01
				3739.22	1038.14
				345.643	23.4137
				21871	21253.8
				624.004	68.0699
				17082.9	4847.21
				116.044	4
				98.511	4
				8195.69	1734.68
				7156.94	7503.1
				3322.72	634.667
				11285.6	1748.54
				16604.3	1609.19
				7990.26	4158.13
				4	60.9498
				62.2051	4
				1491.31	950.498
				373.635	13.4369
				258.365	4
				1125.55	83.9512
				17514.2	19825.3
				3599.14	34.3223
				9156.12	373.424
				2041.04	249.777
				1705.38	177.924
				1558.34	37.0536
				1153.98	54.7676
				82.9992	123.802
				21871	12453
				18845	4213.77
				2264.51	284.126
				2161.1	92.2995
				630.4	68.8223
				281.051	38.9697
				21871	21871
				1451.71	38.3837
				1631.99	38.4845
				1975.46	152.207
				4061.08	4674.5
				3521.46	624.279
				5452.76	3752.34
				4793.21	831.825
				854.956	2835.81
				1025.78	4
				21871	10481.6
				1119.68	29.6972
				2831.94	395.899
				8453.53	1044.89
				15375	2555.82
				2449.02	1541.09
				11120.2	3552.61
				17099.8	4085.03
				3655.93	255.296
				17744.9	333.272
				297.898	55.3303
				4264.47	848.067
				4027.54	1056.35
				277	2393.15
				4452.91	122.92
				1516.28	38.3176
				13264.9	3164.28
				2558.5	95.0324
				87.3068	18.2196
				177.346	4
				21028.2	7767.09
				1230.19	435.57
				1600.42	424.296
				485.989	13.769
				2183.62	411.71
				19609.7	4005.2
				10116.4	357.343
				1120.17	95.078
				3452.53	93.6502
				26.999	4
				1865.46	83.8558
				266.236	4
				21871	21871
				6457.03	614.201
				92.8033	98.2789
				519.248	88.2346
				126.801	4
				260	24.3312
				280.82	37.6578
				21871	6711.68
				20723.2	21871
				1073.69	124.379
				5422.01	49.5782
				875.258	24.2444
				2423.31	81.339
				35.071	4
				863.304	628.499
				4672.72	2981.84
				192.058	10.7158
				860.67	4
				6660.64	175.381
				21871	100.092
				745.698	357.642
				4120.76	6358.14
				2010.68	1080.3
				8191.21	1225.96
				407.367	246.221
				257.245	21871
				378.102	167.893
				10214.9	2562.83
				4170.72	1269.05
				17115.6	3180.16
				234.94	81.9975
				3323.37	490.955
				4	4
				1649.43	638.139
				4542.92	3762.21
				20.145	4
				377.075	21.6442
				1226.56	107.197
				10003.3	847.123
				7220.05	1372.81
				88.1583	16.2254
				2330.48	227.998
				8596.9	1005.45
				10691.4	5294.43
				75.2423	12.3181
				288.784	68.135
				5763.3	5613.19
				1379.55	51.1095
				3216.69	2117.35
				4	4
				3856.45	1692.71
				420.597	202.008
				6874.32	2821.05
				268.048	4
				5808.05	1092.04
				101.405	17.6005
				21871	15185.7
				5110.75	3592.17
				433.91	203.973
				1122.08	889.902
				11543.6	2924.69
				103.561	25.9269
				21481.8	9562.02
				37.7157	4
				4154.81	22.8607
				779.292	309.42
				4	4
				87.4122	102.352
				2024.79	382.504
				294.966	58.0358
				444.553	27.8854
				3528.8	81.0002
				21871	7520.82
				124.054	4
				21871	16916
				10892.3	9554
				2778.58	861.864
				410.017	30.0828
				1004.68	4
				404.564	55.3388
				367.397	12.2223
				1090.52	44.8087
				2986.66	66.1115
				21871	7521.86
				21871	21871
				4	4
				90.5092	15.2757
				2617.31	1017.39
				449.906	72.6644
				3995.87	1825.23
				4	4
				21871	1533.8
				602.873	16.0852
				5744.42	1491.88
				1778.55	15.2151
				253.272	4
				2671.73	227.455
				19297	8904.74
				8183.66	1136.33
				774.4	66.2413
				7654.74	2612.13
				8130.58	7412.27
				6756.2	1108.91
				3243.13	14.0599
				8438.15	653.135
				188.499	4
				852.666	125.004
				231.426	4
				2168.81	2923.87
				4	4
				4787.73	85.4567
				620.931	70.8353
				1221.74	274.539
				1345.05	649.843
				366.851	14.3445
				2625.57	1012.92
				244.902	74.5501
				61.9974	10.6942
				3133.72	96.1455
				37.6515	4
				2460.09	243.63
				759.104	37.4261
				21871	6417.89
				916.582	212.678
				224.269	174.041
				259.096	37.8678
				1758.43	257.219
				2298.92	80.7681
				118.414	4
				4	4
				18985.8	2880.17
				150.056	4
				6627.88	84.5174
				266.491	19.8425
				79.5661	4
				678.13	119.907
				1413.64	35.3057
				16224.5	13437.7
				1036.67	71.02
				2437.95	828.885
				4571.06	592.194
				2019.29	262.436
				8495.47	1195.58
				21871	21871
				5869.47	450.962
				389.427	522.98
				720.153	4
				15786.2	13581.5
				482.693	138.649
				580.798	26.5169
				1015.27	259.93
				2502.05	124.433
				1385.9	717.194
				7002.18	275.199
				14703.5	21871
				3136.38	53.7457
				21871	3504.54
				455.706	10.0451
				3502.19	639.027
				4	4
				59.9219	2285.55
				2440.22	1252.31
				681.702	21.3017
				9914.73	585.927
				21871	9025.1
				21871	14258.4
				9190.28	1827.32
				120.249	13.9389
				4	4
				240.661	16.4349
				21871	18684.9
				21871	21871
				54.3748	4
				481.868	22.6863
				5372.87	1386.82
				5773.07	417.095
				95.8275	16.977
				3562.73	1370.01
				728.495	70.7506
				1320.08	37.9566
				4	4
				4	4
				3994.3	1837.66
				1346.68	102.287
				718.737	40.5274
				7810.54	6397.81
				373.055	4
				2584.39	190.399
				74.9833	4
				18.6777	4
				1107.36	23.8173
				5045.74	1207.64
				2039.25	45.5369
				11220.1	5543.77
				73.9197	4
				1126.98	605.525
				7342.02	13550.2
				18562.2	5126.69
				21871	3181.97
				126.022	4
				1929.48	434.003
				172.679	23.509
				182.005	4
				134.097	4
				111.212	68.1612
				21871	1183.24
				10204.1	7310.18
				583.169	114.979
				4396.47	501.432
				79.4133	12.2762
				1704.73	251.59
				21871	21871
				4	4
				31.0585	4
				240.33	4
				2105.74	12.4187
				9518.21	214.47
				580.627	70.2328
				9955.86	2157.55
				3933.69	83.6187
				2181.27	72.0014
				826.961	39.5122
				3924.37	730.418
				5594.59	658.668
				4884.39	2565.46
				6870.86	4872.99
				761.212	84.5259
				21871	5224.7
				3009.96	531.502
				175.57	4
				8624.79	1124.86
				5303.95	986.521
				16207	1932.21
				184.691	43.284
				1350.84	22.0974
				9892.97	2042.79
				9323.96	3194.34
				13396	6551.76
				723.877	39.7103
				281.293	4
				1060.23	4
				13530.9	21871
				1292.05	38.3203
				54.8536	4
				259.425	166.829
				421.509	38.0299
				11058.6	215.887
				1930.44	4
				2068.37	60.0307
				510.833	14.598
				761.301	42.6617
				5637.7	2260.09
				892.344	21.9326
				14886.2	5333.85
				15699.1	403.875
				8505.59	1020.55
				16333	8158.78
				4139.55	147.31
				4930.68	868.972
				21871	6722.96
				21871	9199
				4	4
				7998.31	4059.67
				1457.46	4
				689.839	417.049
				4426.43	800.36
				6798.6	298.988
				4	4
				4118.77	1629.23
				626.684	27.2889
				12861.9	2296.54
				98.1608	4
				5023.05	2357.06
				285.57	113.608
				1990.27	1038.04
				8328.95	1445.06
				278.354	180.47
				375.577	94.4568
				6500.71	5441.99
				216.002	30.4091
				6660.95	3081.59
				8368.43	3687.57
				21871	3928.11
				596.063	1331.25
				2844.57	243.56
				14196.2	1668.49
				5549.46	197.102
				4	4
				5153.55	3006.64
				682.092	30.2703
				1962.77	29.7244
				5542.23	2693.4
				430.732	101.338
				305.43	34.191
				4	4
				3095.44	3983.57
				8779.16	102.133
				21871	21871
				7724.98	1221.89
				2916.4	87.7903
				222.001	80.4943
				21871	21871
				5709.23	141.636
				2866.34	1166.27
				445.06	4
				181.041	67.7096
				2557.27	234.42
				1010.81	22.6203
				3262.65	1699.06
				3669.63	1218.31
				4	16.595
				19280.4	11298.2
				16636.1	14719.9
				21871	2174.31
				704.631	365.649
				1075.37	10.9818
				4	76.5668
				394.433	20.1951
				21871	21871
				21871	5140.23
				1040.88	192.636
				1786.56	269.088
				273.903	45.6888
				756.159	35.8765
				8523.01	1942.06
				21871	21871
				8624.85	12849.2
				15034.6	231.099
				1218.41	474.705
				1899.36	319.519
				2882.59	4499.71
				4	144.457
				367.123	53.2338
				1400.85	280.895
				3145.62	416.191
				2198.06	4
				222.204	16.5655
				8495.51	6672.99
				2187.36	191.586
				2927.53	302.215
				21871	21871
				18447.3	13052.9
				15878.9	2713.11
				10645.6	1574.11
				3057.12	27.5639
				4305.34	2618.34
				1227.16	131.297
				416.427	266.786
				51.7565	16.1567
				341.768	89.6962
				1266.67	334.434
				530.064	18.1155
				21871	20811.3
				854.802	65.0061
				4	67.6403
				21871	261.449
				20596.1	149.392
				4404.05	883.315
				16147.5	2252.98
				30.4418	13.5555
				21871	21871
				2605.2	33.1422
				9711.34	8110.78
				538.194	37.0575
				10328.4	264.702
				1119.31	58.1065
				21871	750.943
				776.169	70.3708
				368.559	4
				11408.3	2129.66
				809.566	384.036
				21871	21871
				3891.52	204.367
				1546.21	406.357
				8641.01	6783.05
				156.904	17.1453
				523.537	124.247
				123.596	4
				1205.78	216.039
				337.434	173.077
				13877.2	14317.3
				21871	17148.5
				7882.06	1794.3
				1673.99	274.386
				867.254	30.4005
				3512.63	355.18
				4	4
				4	4
				21871	21871
				3824.62	933.793
				4104.87	1859.66
				6633.46	6515.85
				669.069	4
				21871	14939.4
				21871	21871
				15863.7	1300.13
				401.273	4
				1523.77	34.8535
				5426.71	2008.09
				3919.62	896.521
				4	4
				127.035	15.7804
				589.676	15.5651
				2698.94	329.736
				210.436	4
				4285.77	496.363
				1585.27	180.378
				4	4
				704.159	215.577
				1825.29	1535.11
				153.842	11.3156
				1812.92	131.469
				2370.29	435.2
				2676.94	162.129
				21871	8655.34
				2248.96	280.143
				63.7272	11.1664
				1773.78	209.326
				74.2019	10.2829
				1012.73	247.833
				6550.74	3587.35
				4776.53	8303.68
				1793.38	216.753
				5932.2	4318.3
				5486.78	948.898
				40.7728	4
				4	4
				5600.28	1439.35
				108.149	4
				17625.9	473.852
				4	11.2944
				17954.2	4110.34
				4970.36	405.708
				52.9625	4
				543.351	55.1728
				15150.6	7304.57
				904.678	383.194
				847.079	48.844
				1894.04	143.594
				15557.7	3712.11
				16171.7	632.079
				107.726	2512.91
				4	4
				21871	4544.96
				6465.73	1048.56
				616.089	44.3731
				21871	9132.91
				4	28.5011
				307.97	21.8908
				92.006	4
				1000.02	30.2277
				1630.5	130.079
				21871	10005.8
				1054.14	64.2491
				13014.9	10283.7
				175.095	174.797
				10228.5	1632.42
				15571.9	708.498
				257.287	21.3565
				3768.18	389.357
				2317.52	115.462
				21871	21871
				8046.84	576.989
				2413.09	994.977
				988.288	811.761
				554.795	125.643
				18883.2	15382.7
				380.498	17.9093
				3961.35	1180.31
				12315	7695.33
				988.633	438.253
				2481.98	848.627
				8774.22	7823.84
				536.416	25.7649
				9473.74	19326.6
				21871	20162.4
				2213.12	428.115
				21871	908.41
				181.982	4
				1196.44	124.727
				397.592	96.4107
				3539.11	165.852
				21871	21871
				4	4
				3725.17	2377.75
				238.592	22.7913
				100.972	128.072
				915.099	1466.1
				2839.46	501.575
				12047.3	1863.84
				7192.11	3669.11
				91.5121	4
				1096.94	11.4788
				33.5021	4
				68.7757	29.2053
				7844.19	1650.03
				5105.87	2227.58
				21287.9	4294.34
				1180.02	82.5973
				643.454	342.812
				21871	10126.4
				457.142	120.794
				1454.94	852.742

## Sheet: Figure 4b
Correlation of S-IgG and ID50 1. Values are given per participant.
S-IgG (BAU/ml)	Wu01 (ID50)	BA.5 (ID50)
10900	7487.47	2427.17
201	2891.92	2917.1
6840	13680.5	1301.88
761	716.528	15.278
1490	488.892	10.2837
1890	14019.2	1111.95
2560	2940.63	488.736
115000	21871	21871
16900	12064.1	6285.76
2010	4508.82	552.881
4970	5041.67	1871.07
1040	1024.71	111.586
3290	8874.04	1111.87
1750	1803.37	672.844
1710	851.959	67.8218
4950	12010.9	543.361
696	232.493	21871
2920	4752.36	3301.84
8400	17132.8	10230.5
913	505.334	32.5209
1300	997.029	86.3754
1520	4543.6	327.121
8390	17036.5	6054.76
6580	4467.09	5975.67
4850	2392.54	926.005
2070	2006.69	224.794
12700	6481.34	8285.65
28600	21871	11257
5930	8724.95	1940.41
11700	21871	3756.9
1530	21871	15387.1
501	2017.5	202.028
30100	21871	2353.5
1570	5132.54	722.148
497	304.29	125.06
20700	15663.4	5267.44
1120	572.641	297.759
13800	8701.87	14035.6
3840	4069.81	1979.49
4810	5184.42	233.663
4040	18604.7	285.387
1570	5602.71	4545.55
9460	6438.8	47.386
7330	21871	3362.14
8130	8226.06	591.673
5690	21871	21871
1450	2661.27	377.286
3890	8314.01	1329.94
334	1889.77	1897.67
22200	16701	21871
3160	1847.38	131.229
7240	8103.91	1662.56
1220	1442.2	544.645
2060	4117.02	332.812
2880	5516.55	904.934
811	683.78	61.8424
1950	2574.65	55.9826
8350	20109.6	105.858
1130	328.943	57.6492
7100	4364.79	3220.93
4120	13252.4	417.859
18500	7856.11	13868.7
2280	2746.07	271.216
1620	2199.39	90.9781
1200	2775.11	478.629
18500	21572.5	14845.3
1890	2383.47	1281.04
4510	2492.13	653.818
1760	996.204	54.4502
7090	5749.87	1299.58
1630	8421.43	257.167
2690	2477.04	4985.68
1920	7488.27	2494.41
4870	4803.71	3078.77
4980	4894.86	2086.96
911	170.888	26.764
4950	2751.43	574.692
2250	1299.66	173.75
10100	19.8281	11.8545
15200	12106.6	3260.44
1920	3649.86	599.978
26100	21871	5578.8
1760	8593.37	1498.55
1750	738.542	29.9847
50.2	20.5317	25.2843
12100	21871	7664.7
24500	21871	7193.28
2670	3588.94	246.701
869	910.131	104.139
6750	9745.66	1101.12
572	369.291	21.128
4910	4027.52	1686.57
8020	9393.98	2749.72
7130	6354.94	2267.35
13100	8949.94	5013.34
1410	6183.29	64.2665
6210	4839.45	498.027
1260	1624.01	1289.92
1980	21871	21871
1790	1548.97	97.7424
21600	15016.8	517.638
1860	925.66	233.413
5860	14021.7	8335.65
1350	13251	12613
585	6063.03	634.652
2070	3757.84	1234.75
1100	1358.69	156.07
498	337.354	834.904
6980	19404.9	4442.4
1860	5973.84	139.401
2400	8778.21	79.568
36000	21871	11917.7
5090	2427.04	259.125
5240	2520.82	1598.26
1550	3442.41	626.813
1280	1448.52	819.67
12300	12135.2	10552.5
530	213.689	17.6972
1550	1757.16	60.4076
1630	1401.79	735.065
1430	1475.98	1490.27
1860	21871	21871
448	5085.51	75.2402
12800	21871	16983.9
2390	12037.3	598.698
1800	2154.09	1755.95
5310	2855.06	84.9581
1790	6890.51	1922.08
1120	10717	127.725
390	626.48	149.138
15100	21871	3589.57
5500	11747.2	1042.89
1990	3781.16	1267.6
1170	2030.62	1041.58
3490	4623.33	155.64
1160	420.134	28.1275
831	826.811	38.8893
478	238.464	40.9289
199000	21871	21871
2250	1673.02	155.864
15700	21116	3812.45
148	258.277	215.289
2370	2017.13	850.56
7040	21871	1721.46
1150	2250.96	292.852
1630	1046.04	46.8708
3680	4737.86	87.0185
124000	21871	21871
2880	888.278	293.042
3310	4799.13	57.217
2600	2023.8	118.911
1440	2029.96	605.684
2250	879.722	11.8214
708	21871	21871
728	562.122	27.5188
21100	21871	2446.53
2570	12292.6	2747.26
2630	3500.24	824.324
2010	4975.07	112.089
7530	7760.43	2825.29
6020	3988.77	3579.37
1940	1115.39	180.202
6090	5899.14	1489.08
2410	283.76	52.6053
2670	3907.92	593.346
10700	21871	16412.9
2550	6778.77	620.508
924	647.639	32.2123
7820	16881.8	5048.23
7200	15008.1	6316.22
14400	10429.4	5949.33
2020	1672.69	1216.34
8850	10714.2	1008.31
52600	21871	17263.4
3140	1627.24	396.449
9580	10141.4	500.255
93.2	35.4544	10.1147
16700	21871	21871
2060	21871	21871
6100	975.022	98.2354
1700	12604.3	12290.2
1980	951.241	106.629
4440	4814.82	32.2869
1750	2033.96	48.744
2010	2235.13	326.031
1760	3566.78	21871
284	88.4461	19.4777
1390	10788.5	2164.31
93.6	19.9	281.544
175	122.585	53.1103
12700	5532.59	368.039
5370	20432.8	1423.8
6000	1988.24	155.975
26300	21871	21871
249	68.6839	13.4968
2890	4608.76	1227.05
1600	20094.6	35.3795
162000	21871	21871
8390	14589.5	1122.3
3130	2341.56	257.966
786	767.963	324.643
9200	11717	5282.57
3530	4260.25	2437.21
786	1283.22	80.0032
7030	7622.73	1235.59
4570	3947.3	1430.96
1390	831.863	537.541
345	206.721	26.8654
2250	3063.42	1450.3
653	5984.84	3386.72
2010	5726.04	4380.77
2420	1619.22	137.251
1930	9735.7	5505.42
4950	3501.83	2892.88
1150	465.989	69.5614
9730	15305.2	2074.6
11600	20568.9	3425.96
3020	1052.04	331.18
1400	1424.14	53.0663
1680	857.442	13.4638
1810	7856.12	1152.59
3920	21871	188.683
1020	661.429	19.0218
2060	1188.02	30.3679
27700	16749.5	7452.32
9060	21871	21871
89400	21871	21871
1930	1079.24	21.073
1270	706.279	49.1412
1980	21871	1002.48
4100	21871	234.134
595	234.517	20.0629
4250	19634.6	3471.22
21400	5086.62	6156.64
1640	2473.83	853.194
1770	2295.03	739.333
5360	9490.6	2168.28
7160	4129.1	54.4182
780	69.4072	10.4023
7690	3727.59	113.834
5280	13089	169.485
4830	1953.28	27.9322
5770	5391.59	1458.31
707	6053.47	102.677
33300	21871	21871
11300	21871	4643.5
30400	21871	21871
29700	9727.21	1144.68
911	499.405	11.3567
1300	21871	4077.92
7320	6648.02	581.021
1360	1546.36	1160.89
254	5844.6	2052.27
1280	1018.81	100.6
2370	10595.8	1563.78
1420	2146.32	319.47
1280	861.615	174.352
5480	10717	1778.11
2610	3374.88	185.379
38000	21871	21871
1540	2264.13	317.568
1090	1275.22	59.4255
1320	3870.33	79.3514
246	185.453	119.488
15100	11038.9	202.918
199	91.9384	63.6533
4670	3886.98	20.4375
3120	2455.24	1047.78
4900	6410.63	193.693
1200	2078.54	15.8233
2930	1120.56	1665.38
10900	21871	20554.7
2470	4283.8	23.8378
1290	790.601	26.9424
3340	8419.71	14481.3
101	108.808	81.7836
18300	12690.3	5998.97
6020	15488.6	315.327
1570	2437.66	638.926
7400	11073.1	351.913
964	989.383	24.3697
3080	7264.59	243.217
1590	5004.74	1199.3
2910	3843.73	572.377
13400	13435.9	10575.3
604	267.055	40.4421
679	695.839	234.56
1570	4055.66	1228.46
373	286.896	31.5766
210	103.084	145.202
1170	6121.3	1251.71
413	1183.38	1050.82
36800	21871	12950
11600	17719.4	453.711
265	40.6125	2268.37
1620	3145.96	296.183
1990	2853.79	7845.91
1160	3215.56	133.885
16100	21871	5623.93
14900	10479.9	6112.33
6140	7963.29	2924.43
324	19012.4	20.6665
1770	2285.9	94.0609
1930	523.225	52.9989
861	968.234	24.2935
1450	21871	28.1589
1530	2377.09	1772.13
556	323.461	30.4033
816	274.213	31.5566
1710	1133.09	230.195
1050	489.076	85.528
1600	1139.93	128.343
4950	1609.4	282.305
1400	1771.79	116.179
167	58.1989	13.4465
2110	1166.07	203.343
1790	8606.11	1754.34
4380	9047.36	265.825
1120	412.44	46.4735
796	454.613	42.1182
1340	7456.29	784.361
19500	2554.98	491.316
25800	18030	328.003
6640	8646.3	4762.53
2330	2983.28	2308.5
1330	276.358	18.1872
1270	456.993	655.324
183	57.5899	11.4969
293	349.774	38.5765
94.1	32.8339	36.484
1320	1271.32	62.3667
495	161.416	17.6488
6480	5209.68	1908.17
756	405.957	11.4182
1850	828.303	22.8196
1600	559.64	1926.42
2650	6940.73	1244.35
770	358.755	247.2
1730	372.585	34.1845
2790	1852.29	941.232
5660	5652.05	6187.87
2790	1477.55	136.351
8930	4812.36	1724.03
1970	2666.79	162.369
1860	4538.82	496.354
7620	12476	4747.29
850	1155.15	21.3227
1440	3359.01	100.615
5090	4147.21	5420.47
4260	1775.9	851.547
22600	10611	535.153
2300	3101.6	438.213
625	1185.04	195.975
3590	6909.01	1702.7
304	21871	21871
204	74.8625	105.521
5120	2217.44	1921.23
1890	395.485	141.847
6160	3436.49	1234.79
2460	2210.75	279.618
5750	6052.29	380.251
1720	2480.45	213.091
1930	1274.04	289.692
1700	409.542	18.2469
9580	21871	4001.56
12300	15702	5389.86
1320	802.864	51.7977
1950	750.25	520.044
10300	20441.4	6647.74
1210	1753.83	484.372
1040	4848.93	727.838
11800	21871	10973
39.2	84.5348	10.7812
303	16766.8	14113.4
1720	1267.19	61.479
1300	409.61	32.5168
80800	21871	21871
6780	6979.67	1643.41
2420	1024.68	150.828
5800	3853.08	284.88
1130	690.198	17.4163
4020	21856.8	2756.99
22900	21871	21871
2040	1886.55	221.922
12500	21871	4134.05
862	407.447	192.626
8070	9667.34	3306.71
1140	914.434	25.7326
34800	19080.8	1086.95
1030	2865.09	20.1643
434	147.12	55.2949
4470	4115.46	1161.3
38400	21871	2620.25
1790	1221.02	79.818
7660	4030.58	2185.94
933	244.708	28.9314
14900	13691	3225.94
5550	9738.39	1230.31
5010	5720.91	304.333
10600	10469.2	1328.42
600	598.585	30.2475
1930	3288.18	130.277
13200	21871	2899.62
1390	598.088	13.4733
3980	14788.6	1591.06
2810	2938.03	55.1899
780	4440.18	1002.86
1280	138.922	259.95
615	132.148	54.7087
22000	21044.7	11453.3
5370	6646.62	2578.71
1760	761.296	35.3219
156	281.388	25.4699
11100	4746.1	1570
3670	633.854	426.649
1680	655.151	218.728
1570	2135.07	1341.1
1810	409.345	423.902
3370	718.023	19.4646
3790	4939.35	3354.19
135	321.885	1023.8
1190	1127.18	303.814
5840	5217.73	2114.47
1800	4690.02	796.751
56000	15133.3	1539.88
1500	868.165	206.083
2270	3066.76	2658.37
6180	8798.7	1130.76
17500	21871	3998.15
13100	4836.81	529.5
21700	6451.5	417.225
22000	17717.4	11786.7
937	269.999	267.851
4530	20428.6	10105.1
654	226.782	27.4437
4280	3118.83	762.806
8320	15350.1	2903.33
1140	236.736	63.6242
771	231.219	60.613
691	788.392	286.028
1160	3149.73	184.287
2300	5229.81	214.425
428	654.724	283.871
5680	4767.5	1541.99
2010	21871	11270.5
2310	4311.1	302.122
572	389.916	758.877
3140	1812.56	923.652
7790	5218.97	194.854
1900	452.576	50.4995
7450	2462.23	232.212
9660	21871	10715.3
33800	21871	9438.75
27400	10256.2	12118.7
567	83.2053	24.1743
1030	560.891	80.3481
12700	12595.4	139.697
28200	21871	9447.24
2500	1351.17	204.894
2600	8206.78	2862.27
1920	21871	33.1311
319	8258.88	387.41
13100	7452.89	1538.66
1580	21871	21871
11700	11381.8	7025.8
536	92.8992	30.576
22000	21871	21871
38900	21871	21871
1680	883.404	47.8518
14300	21871	4319.32
316	2393.65	4831.41
17100	17803.4	402.66
2590	4688.28	236.668
949	1308.17	19.5566
3270	3115.99	978.559
6550	551.521	52.9745
17000	12891.2	1576.52
7670	4534.43	110.444
7220	4229.17	459.86
2380	4102.6	252.815
1960	1115.63	264.942
22600	15871.7	194.463
2360	1680.35	107.317
1720	2701.63	22.5933
197	82.5344	70.038
167000	21871	19413.4
1870	1188.14	166.416
368	111.065	10.8779
2480	1270.39	38.7153
5690	11125.8	1121.3
21100	21871	196.63
3570	4398.67	752.425
2370	907.848	45.2333
24700	21871	11020.7
5060	7370.45	956.026
37000	21871	21871
2620	1563.37	84.7145
2990	5154.99	1701.29
1320	15392.6	765.008
4550	14782.9	774.209
893	191.009	414.975
2460	1356.96	773.627
20200	3233.02	1159.07
843	21871	3750.09
2460	3660.1	1516.36
11900	11090.9	14433.4
5440	6765.38	3015.03
5460	10774.3	21871
7530	21871	21871
4850	7604.78	3055.73
4790	8322.51	826.774
257	1069.6	14.6573
5230	14863.6	1674.76
843	817.133	509.846
665	195.985	50.6408
1650	2017.21	2071.45
141	822.495	192.13
69	67.9088	25.8888
1420	6048.93	441.694
558	21871	11793.4
4860	1810.05	461.36
4900	5069.4	110.69
22500	21871	15844.6
1040	269.079	30.2369
5870	4892.94	336.546
1000	2403.8	3185.34
2040	1813.37	214.923
7600	4406.31	11241.5
5530	13134.9	3711.79
1770	4071.06	834.431
9970	10374.9	1408.92
906	418.4	46.2614
1740	2186.6	275.873
2010	13650.5	134.022
1220	21871	21871
1810	6000.01	140.124
1550	1853.15	1059.03
1000	449.256	46.0666
8630	6335.19	1283.77
22000	14385.2	21871
3690	5108.61	6556.02
1730	21871	10772.4
3010	6174.11	2403.57
2650	4786.77	878.246
490	144.668	50.1338
7070	9273.72	1850.29
296	786.2	209.284
5580	3011.91	2855.26
1360	945.518	388.397
5900	18369.3	7721.23
5950	2530.08	539.887
1200	3991.92	2763.39
1100	570.361	90.1347
1370	499.879	75.8552
1410	1130.29	48.2451
1970	5986.26	3688.93
360	378.913	159.718
1920	5573.05	1337.2
28900	21871	1805.15
7520	13267.4	2961.75
30900	21871	5169.78
38400	21871	9056
1500	2100.85	673.349
1970	2133.26	190.275
2600	2566.9	202.457
1720	1191.57	713.414
2750	21871	5046.68
7000	9360.11	271.923
1000	2137.31	1546.81
907	93.2619	10.1821
1600	329.863	45.423
1150	807.365	239.21
1570	2884.92	1811
5640	6483.1	678.484
10200	8594.39	7545.3
6200	10790	5776.4
10600	21185.2	7714.45
1650	5428.09	625.906
1140	21871	17560.8
1770	932.645	26.7602
1710	628.974	42.2075
2740	2329.7	16318.7
3410	8419.35	274.457
575	255.933	59.7186
1940	768.842	43.6581
1240	230.842	57.6111
1860	5724.88	728.487
1520	1863.64	192.884
526	490.536	12.445
1610	936.301	1136.92
1180	1542.24	191.874
1810	2661.89	146.106
7070	7415.59	2138.48
701	2105.65	34.9584
582	503.852	61.164
18500	6534.06	495.519
4750	5683.14	558.772
14200	21262.4	2639.75
25500	20162.4	3845.4
2910	1332.95	1002.23
15200	11627.6	3317.9
1050	2918.59	115.516
3110	8216.96	4141.67
19800	21871	9270.61
660	700.602	464.464
18200	21871	3900.35
8180	5242.71	2373.92
2940	10876.5	18008.4
1730	1893.18	82.327
5800	3526.06	1985.77
5450	6306.6	1873.29
5130	11297.7	1202.6
2850	21871	73.5039
1190	611.628	421.895
20500	21871	21871
1570	3782.26	1878.49
431	392.483	104.654
1940	1312.64	201.996
5390	21871	3130.83
1970	895.083	104.601
38100	15081.3	13864.4
2460	2296.6	41.1086
18000	17467.6	5950.52
5890	15970.9	12111.5
1120	1094.37	14.8817
34700	21871	17681.2
1660	2608.06	10.7344
9420	7579.74	4600.85
6170	4935.07	568.425
5880	5256.23	271.776
3540	2160.11	4620.33
1590	2206.52	2019.34
8260	20830.3	10207.6
323	134.605	29.0172
30300	21871	14232.7
28500	19125.9	21871
3710	1146.5	57.1263
53900	21871	1425.24
7410	3629.32	8054.55
781	907.257	45.9231
20500	21871	5628.85
5690	6875.93	4262.24
1530	540.314	43.6834
385	21871	21871
4870	4104.06	1368.27
7780	17892.4	10333.7
3980	16395.6	157.186
1900	389.997	38.2318
9340	7594.64	1209.91
1800	5014.16	349.094
8190	10927.3	1692.51
17900	21871	5933.19
9620	13318	9144.17
1080	1221.25	290.944
4090	5649.11	2235.85
4350	4491.85	1555.94
7590	6395.47	3579.79
18000	15414.5	5209.47
1380	1320.59	64.5552
190	1039.22	56.1887
6530	6598.23	989.99
4160	8837.75	1985.16
688	314.996	56.8458
2370	2992.02	1702.59
14700	21871	12533.7
7090	10702.9	905.752
746	1040.19	18.2499
1920	770.545	93.8314
82700	21871	7152.91
485	80.0233	666.655
3810	2785.95	3053.95
1370	885.057	43.6054
3110	1352.05	16.4772
1030	464.062	27.2378
1760	2789.84	58.4862
3090	7138.15	725.977
2920	4529.68	873.385
314	544.881	88.81
1080	355.658	32.1007
2800	1030.41	1914.36
651	244.025	192.105
1880	8043.89	4363.72
1900	3402.43	59.7462
1950	813.324	1281.01
4950	3739.22	1038.14
1810	345.643	23.4137
20500	21871	21253.8
884	624.004	68.0699
8520	17082.9	4847.21
5360	8195.69	1734.68
7250	7156.94	7503.1
1880	3322.72	634.667
12100	11285.6	1748.54
8330	16604.3	1609.19
8050	7990.26	4158.13
1290	1491.31	950.498
1460	373.635	13.4369
955	1125.55	83.9512
4430	17514.2	19825.3
7420	3599.14	34.3223
6010	9156.12	373.424
1310	2041.04	249.777
130	1705.38	177.924
2550	1558.34	37.0536
832	1153.98	54.7676
207	82.9992	123.802
36300	21871	12453
20400	18845	4213.77
3420	2264.51	284.126
1840	2161.1	92.2995
1980	630.4	68.8223
1470	281.051	38.9697
18000	21871	21871
6190	1451.71	38.3837
1340	1631.99	38.4845
2130	1975.46	152.207
2310	4061.08	4674.5
2650	3521.46	624.279
3620	5452.76	3752.34
3610	4793.21	831.825
389	854.956	2835.81
13400	21871	10481.6
1330	1119.68	29.6972
4730	2831.94	395.899
2690	8453.53	1044.89
12800	15375	2555.82
3510	2449.02	1541.09
5730	11120.2	3552.61
10600	17099.8	4085.03
3180	3655.93	255.296
29500	17744.9	333.272
854	297.898	55.3303
2230	4264.47	848.067
1670	4027.54	1056.35
372	277	2393.15
1740	4452.91	122.92
2050	1516.28	38.3176
1100	13264.9	3164.28
2360	2558.5	95.0324
166	87.3068	18.2196
20300	21028.2	7767.09
1440	1230.19	435.57
1830	1600.42	424.296
702	485.989	13.769
1880	2183.62	411.71
5360	19609.7	4005.2
7870	10116.4	357.343
1920	1120.17	95.078
2230	3452.53	93.6502
1920	1865.46	83.8558
95700	21871	21871
14000	6457.03	614.201
58.5	92.8033	98.2789
4580	519.248	88.2346
1780	260	24.3312
20600	280.82	37.6578
252	21871	6711.68
1800	20723.2	21871
1610	1073.69	124.379
1750	5422.01	49.5782
1300	875.258	24.2444
1970	2423.31	81.339
1490	863.304	628.499
12100	4672.72	2981.84
333	192.058	10.7158
4280	6660.64	175.381
6950	21871	100.092
1410	745.698	357.642
2410	4120.76	6358.14
734	2010.68	1080.3
3840	8191.21	1225.96
519	407.367	246.221
1350	257.245	21871
1100	378.102	167.893
3480	10214.9	2562.83
4170	4170.72	1269.05
1520	17115.6	3180.16
1990	3323.37	490.955
1350	1649.43	638.139
5110	4542.92	3762.21
684	377.075	21.6442
2060	1226.56	107.197
3260	10003.3	847.123
4670	7220.05	1372.81
265	88.1583	16.2254
1300	2330.48	227.998
16700	8596.9	1005.45
4430	10691.4	5294.43
705	75.2423	12.3181
1170	288.784	68.135
4980	5763.3	5613.19
1030	1379.55	51.1095
2520	3216.69	2117.35
5970	3856.45	1692.71
1020	420.597	202.008
1850	6874.32	2821.05
22500	5808.05	1092.04
334	101.405	17.6005
8440	21871	15185.7
2030	5110.75	3592.17
1150	433.91	203.973
1720	1122.08	889.902
5030	11543.6	2924.69
382	103.561	25.9269
30500	21481.8	9562.02
1340	4154.81	22.8607
1330	779.292	309.42
124	87.4122	102.352
2850	2024.79	382.504
1540	294.966	58.0358
939	444.553	27.8854
1890	3528.8	81.0002
34900	21871	7520.82
1580	21871	16916
19400	10892.3	9554
5330	2778.58	861.864
715	410.017	30.0828
1240	404.564	55.3388
529	367.397	12.2223
2110	1090.52	44.8087
3740	2986.66	66.1115
33100	21871	7521.86
30900	21871	21871
876	90.5092	15.2757
1410	2617.31	1017.39
1100	449.906	72.6644
2880	3995.87	1825.23
28300	21871	1533.8
690	602.873	16.0852
5760	5744.42	1491.88
1660	1778.55	15.2151
1560	2671.73	227.455
40800	19297	8904.74
3160	8183.66	1136.33
1830	774.4	66.2413
6330	7654.74	2612.13
11500	8130.58	7412.27
5310	6756.2	1108.91
4140	3243.13	14.0599
5770	8438.15	653.135
1200	852.666	125.004
804	2168.81	2923.87
5390	4787.73	85.4567
1260	620.931	70.8353
587	1221.74	274.539
2020	1345.05	649.843
996	366.851	14.3445
3080	2625.57	1012.92
47.4	244.902	74.5501
236	61.9974	10.6942
1380	3133.72	96.1455
1310	2460.09	243.63
1230	759.104	37.4261
19000	21871	6417.89
1800	916.582	212.678
880	224.269	174.041
1210	259.096	37.8678
981	1758.43	257.219
2220	2298.92	80.7681
15300	18985.8	2880.17
23400	6627.88	84.5174
446	266.491	19.8425
1600	678.13	119.907
2500	1413.64	35.3057
10300	16224.5	13437.7
2910	1036.67	71.02
4200	2437.95	828.885
2580	4571.06	592.194
4240	2019.29	262.436
2470	8495.47	1195.58
139000	21871	21871
1980	5869.47	450.962
1170	389.427	522.98
5830	15786.2	13581.5
1270	482.693	138.649
1820	580.798	26.5169
1440	1015.27	259.93
3540	2502.05	124.433
1680	1385.9	717.194
1130	7002.18	275.199
5910	14703.5	21871
1820	3136.38	53.7457
13800	21871	3504.54
1350	455.706	10.0451
6710	3502.19	639.027
1970	59.9219	2285.55
1310	2440.22	1252.31
705	681.702	21.3017
1760	9914.73	585.927
1300	21871	9025.1
34600	21871	14258.4
12900	9190.28	1827.32
334	120.249	13.9389
870	240.661	16.4349
16400	21871	18684.9
34400	21871	21871
2530	481.868	22.6863
2570	5372.87	1386.82
9940	5773.07	417.095
484	95.8275	16.977
2730	3562.73	1370.01
1360	728.495	70.7506
1970	1320.08	37.9566
4250	3994.3	1837.66
3070	1346.68	102.287
1150	718.737	40.5274
15500	7810.54	6397.81
1120	2584.39	190.399
2330	1107.36	23.8173
1180	5045.74	1207.64
1990	2039.25	45.5369
14500	11220.1	5543.77
1750	1126.98	605.525
8950	7342.02	13550.2
7750	18562.2	5126.69
8180	21871	3181.97
2730	1929.48	434.003
1270	172.679	23.509
2250	111.212	68.1612
12500	21871	1183.24
8370	10204.1	7310.18
998	583.169	114.979
6860	4396.47	501.432
20400	79.4133	12.2762
1600	1704.73	251.59
29100	21871	21871
1300	2105.74	12.4187
5740	9518.21	214.47
1210	580.627	70.2328
18400	9955.86	2157.55
1910	3933.69	83.6187
3760	2181.27	72.0014
1350	826.961	39.5122
4770	3924.37	730.418
1970	5594.59	658.668
1000	4884.39	2565.46
7800	6870.86	4872.99
1440	761.212	84.5259
9960	21871	5224.7
1600	3009.96	531.502
11100	8624.79	1124.86
8090	5303.95	986.521
4790	16207	1932.21
263	184.691	43.284
874	1350.84	22.0974
7710	9892.97	2042.79
7730	9323.96	3194.34
14400	13396	6551.76
1670	723.877	39.7103
1640	13530.9	21871
1760	1292.05	38.3203
254	259.425	166.829
908	421.509	38.0299
13100	11058.6	215.887
2520	2068.37	60.0307
1640	510.833	14.598
1310	761.301	42.6617
5500	5637.7	2260.09
1330	892.344	21.9326
8580	14886.2	5333.85
10400	15699.1	403.875
2730	8505.59	1020.55
8290	16333	8158.78
6330	4139.55	147.31
4370	4930.68	868.972
14700	21871	6722.96
16500	21871	9199
5260	7998.31	4059.67
626	689.839	417.049
7090	4426.43	800.36
3450	6798.6	298.988
4240	4118.77	1629.23
918	626.684	27.2889
362	12861.9	2296.54
10800	5023.05	2357.06
1070	285.57	113.608
2520	1990.27	1038.04
2680	8328.95	1445.06
871	278.354	180.47
1910	375.577	94.4568
6890	6500.71	5441.99
504	216.002	30.4091
13200	6660.95	3081.59
991	8368.43	3687.57
98000	21871	3928.11
1460	596.063	1331.25
4890	2844.57	243.56
20600	14196.2	1668.49
6680	5549.46	197.102
8780	5153.55	3006.64
696	682.092	30.2703
1870	1962.77	29.7244
6390	5542.23	2693.4
1830	430.732	101.338
850	305.43	34.191
1730	3095.44	3983.57
3730	8779.16	102.133
27700	21871	21871
9560	7724.98	1221.89
3520	2916.4	87.7903
379	222.001	80.4943
37100	21871	21871
4120	5709.23	141.636
4250	2866.34	1166.27
516	181.041	67.7096
1580	2557.27	234.42
1090	1010.81	22.6203
2960	3262.65	1699.06
5470	3669.63	1218.31
3480	19280.4	11298.2
1230	16636.1	14719.9
7790	21871	2174.31
2070	704.631	365.649
678	1075.37	10.9818
676	394.433	20.1951
63300	21871	21871
15200	21871	5140.23
1260	1040.88	192.636
1970	1786.56	269.088
456	273.903	45.6888
1010	756.159	35.8765
3550	8523.01	1942.06
161000	21871	21871
9380	8624.85	12849.2
1540	15034.6	231.099
1900	1218.41	474.705
1330	1899.36	319.519
1030	2882.59	4499.71
490	367.123	53.2338
1400	1400.85	280.895
3520	3145.62	416.191
748	222.204	16.5655
5270	8495.51	6672.99
2030	2187.36	191.586
1730	2927.53	302.215
30900	21871	21871
11100	18447.3	13052.9
35600	15878.9	2713.11
11200	10645.6	1574.11
1960	3057.12	27.5639
6990	4305.34	2618.34
912	1227.16	131.297
1510	416.427	266.786
94.8	51.7565	16.1567
547	341.768	89.6962
622	1266.67	334.434
739	530.064	18.1155
1230	21871	20811.3
1630	854.802	65.0061
4940	21871	261.449
3250	20596.1	149.392
3170	4404.05	883.315
15800	16147.5	2252.98
2050	30.4418	13.5555
1920	21871	21871
937	2605.2	33.1422
10200	9711.34	8110.78
1500	538.194	37.0575
9130	10328.4	264.702
1670	1119.31	58.1065
5680	21871	750.943
1460	776.169	70.3708
4800	11408.3	2129.66
2620	809.566	384.036
1930	21871	21871
152	3891.52	204.367
1460	1546.21	406.357
5980	8641.01	6783.05
450	156.904	17.1453
2290	523.537	124.247
1280	1205.78	216.039
792	337.434	173.077
10100	13877.2	14317.3
675	21871	17148.5
4160	7882.06	1794.3
1450	1673.99	274.386
1070	867.254	30.4005
9720	3512.63	355.18
54700	21871	21871
6120	3824.62	933.793
825	4104.87	1859.66
10100	6633.46	6515.85
35000	21871	14939.4
27000	21871	21871
8910	15863.7	1300.13
1450	1523.77	34.8535
2000	5426.71	2008.09
2170	3919.62	896.521
375	127.035	15.7804
1820	589.676	15.5651
2000	2698.94	329.736
1920	4285.77	496.363
1520	1585.27	180.378
1910	704.159	215.577
1550	1825.29	1535.11
276	153.842	11.3156
1460	1812.92	131.469
3200	2370.29	435.2
2960	2676.94	162.129
33200	21871	8655.34
2890	2248.96	280.143
477	63.7272	11.1664
563	1773.78	209.326
783	74.2019	10.2829
1950	1012.73	247.833
3120	6550.74	3587.35
4950	4776.53	8303.68
3800	1793.38	216.753
14700	5932.2	4318.3
2450	5486.78	948.898
6430	5600.28	1439.35
31900	17625.9	473.852
10200	17954.2	4110.34
6080	4970.36	405.708
676	543.351	55.1728
12000	15150.6	7304.57
1080	904.678	383.194
914	847.079	48.844
1480	1894.04	143.594
19500	15557.7	3712.11
4540	16171.7	632.079
979	107.726	2512.91
21400	21871	4544.96
14200	6465.73	1048.56
668	616.089	44.3731
6980	21871	9132.91
630	307.97	21.8908
1570	1000.02	30.2277
1700	1630.5	130.079
1940	21871	10005.8
1870	1054.14	64.2491
2710	13014.9	10283.7
1190	175.095	174.797
3530	10228.5	1632.42
24100	15571.9	708.498
1320	257.287	21.3565
2670	3768.18	389.357
1250	2317.52	115.462
28100	21871	21871
26100	8046.84	576.989
5790	2413.09	994.977
4060	988.288	811.761
1410	554.795	125.643
1700	18883.2	15382.7
851	380.498	17.9093
2630	3961.35	1180.31
8800	12315	7695.33
3200	988.633	438.253
1960	2481.98	848.627
16600	8774.22	7823.84
1370	536.416	25.7649
849	9473.74	19326.6
36400	21871	20162.4
1520	2213.12	428.115
4500	21871	908.41
5630	1196.44	124.727
2000	397.592	96.4107
1540	3539.11	165.852
47400	21871	21871
1630	3725.17	2377.75
385	238.592	22.7913
580	100.972	128.072
3570	915.099	1466.1
1660	2839.46	501.575
9940	12047.3	1863.84
2010	7192.11	3669.11
1730	1096.94	11.4788
606	68.7757	29.2053
1320	7844.19	1650.03
17600	5105.87	2227.58
33600	21287.9	4294.34
1760	1180.02	82.5973
633	643.454	342.812
27700	21871	10126.4
1010	457.142	120.794
1900	1454.94	852.742

[truncated: 6 more sheets: Figure 4c, Figure 5, Figure 7b, Figure 7c, Figure 7d, Figure 7e]
